# Supplementary material for: Tetra­aqua­bis­[3-(pyridin-4-yl)benzoato-κN]cobalt(II)
Source: Acta Crystallogr Sect E Struct Rep Online. 2011 Nov 12;67(Pt 12):m1743. doi: 10.1107/S1600536811046496 (PMC3238651; doi:10.1107/S1600536811046496)
Supplement: Supplementary file 1 [file e-67-m1743-sup1.cif]

##############################################################################
#                                                                            #
# This CIF contains the data in a paper accepted for publication in          #
# Acta Crystallographica Section E. It conforms to the requirements of       #
# Notes for Authors for Acta Crystallographica Section E, and has been       #
# peer reviewed under the auspices of the IUCr Commission on Journals.       #
#                                                                            #
# Full details of the Crystallographic Information File format               #
# are given in the paper "The Crystallographic Information File (CIF):       #
# a New Standard Archive File for Crystallography" by S. R. Hall, F. H.      #
# Allen and I. D. Brown [Acta Cryst. (1991), A47, 655-685].                  #
#                                                                            #
# The current version of the core CIF dictionary is obtainable from          #
# ftp://ftp.iucr.org/pub/cif_core.dic.                                       #
#                                                                            #
# Software is freely available for graphical display of the structure(s)     #
# in this CIF. For information consult the CIF software page                 #
# http://www.iucr.org/resources/cif/software.                                #
#                                                                            #
# This file may be used for bona fide research purposes within the           #
# scientific community so long as proper attribution is given to the journal # 
# article from which it was obtained.                                        #
#                                                                            #
##############################################################################
data_I
_audit_creation_method     SHELXL-97
_chemical_name_systematic
;
Tetraaquabis[3-(pyridin-4-yl)benzoato-\k<i>N</i>]cobalt(II)
;
_chemical_name_common     ?
_chemical_formula_moiety     'C24 H24 Co N2 O8'
_chemical_formula_sum     'C24 H24 Co N2 O8'
_chemical_formula_iupac     '[Co (C12 H8 N O2)2 (H2 O)4]'
_chemical_formula_weight     527.38
_chemical_melting_point     ?
_symmetry_cell_setting     monoclinic
_symmetry_space_group_name_H-M     'C 2/c'
_symmetry_space_group_name_Hall     '-C 2yc'
loop_
    _symmetry_equiv_pos_as_xyz
    'x, y, z'
    '-x, y, -z+1/2'
    'x+1/2, y+1/2, z'
    '-x+1/2, y+1/2, -z+1/2'
    '-x, -y, -z'
    'x, -y, z-1/2'
    '-x+1/2, -y+1/2, -z'
    'x+1/2, -y+1/2, z-1/2'
_cell_length_a     24.642(10)
_cell_length_b     7.128(3)
_cell_length_c     13.822(6)
_cell_angle_alpha     90.00
_cell_angle_beta     112.660(7)
_cell_angle_gamma     90.00
_cell_volume     2240.4(16)
_cell_formula_units_Z     4
_cell_measurement_reflns_used     981
_cell_measurement_theta_min     2.99
_cell_measurement_theta_max     21.26
_cell_measurement_temperature     296(2)
_exptl_crystal_description     block
_exptl_crystal_colour     red
_exptl_crystal_size_max     0.27
_exptl_crystal_size_mid     0.21
_exptl_crystal_size_min     0.17
_exptl_crystal_density_diffrn     1.564
_exptl_crystal_density_meas     ?
_exptl_crystal_density_method     'not measured'
_exptl_crystal_F_000     1092
_exptl_absorpt_coefficient_mu     0.821
_exptl_absorpt_correction_type     none
_exptl_absorpt_process_details     ?
_exptl_absorpt_correction_T_min     ?
_exptl_absorpt_correction_T_max     ?
_exptl_special_details     ?
_diffrn_ambient_temperature     296(2)
_diffrn_radiation_type     MoK\a
_diffrn_radiation_wavelength     0.71073
_diffrn_radiation_source     'fine-focus sealed tube'
_diffrn_radiation_monochromator     graphite
_diffrn_measurement_device_type     'Siemens SMART CCD'
_diffrn_measurement_method     '\w scan'
_diffrn_detector_area_resol_mean     ?
_diffrn_reflns_number     4423
_diffrn_reflns_av_R_equivalents     0.0425
_diffrn_reflns_av_sigmaI/netI     0.0601
_diffrn_reflns_theta_min     1.79
_diffrn_reflns_theta_max     24.99
_diffrn_reflns_theta_full     24.99
_diffrn_measured_fraction_theta_max     0.993
_diffrn_measured_fraction_theta_full     0.993
_diffrn_reflns_limit_h_min     -23
_diffrn_reflns_limit_h_max     29
_diffrn_reflns_limit_k_min     -8
_diffrn_reflns_limit_k_max     8
_diffrn_reflns_limit_l_min     -14
_diffrn_reflns_limit_l_max     16
_diffrn_standards_number     ?
_diffrn_standards_interval_count     ?
_diffrn_standards_interval_time     ?
_diffrn_standards_decay_%     ?
_refine_special_details
;
Refinement of <i>F</i>^2^ against ALL reflections. The weighted <i>R</i>-factor
<i>wR</i> and goodness of fit <i>S</i> are based on <i>F</i>^2^, conventional
<i>R</i>-factors <i>R</i> are based on <i>F</i>, with <i>F</i> set to zero for
negative <i>F</i>^2^. The threshold expression of <i>F</i>^2^ >
\s(<i>F</i>^2^) is used only for calculating <i>R</i>-factors(gt) <i>etc</i>.
and is not relevant to the choice of reflections for refinement.
<i>R</i>-factors based on <i>F</i>^2^ are statistically about twice as large
as those based on <i>F</i>, and <i>R</i>-factors based on ALL data will be
even larger.
;
_reflns_number_total     1974
_reflns_number_gt     1499
_reflns_threshold_expression     I>2sigma(I)
_refine_ls_structure_factor_coef     Fsqd
_refine_ls_matrix_type     full
_refine_ls_R_factor_all     0.0671
_refine_ls_R_factor_gt     0.0489
_refine_ls_wR_factor_gt     0.1197
_refine_ls_wR_factor_ref     0.1311
_refine_ls_goodness_of_fit_ref     1.016
_refine_ls_restrained_S_all     1.015
_refine_ls_number_reflns     1974
_refine_ls_number_parameters     171
_refine_ls_number_restraints     4
_refine_ls_hydrogen_treatment     mixed
_refine_ls_weighting_scheme     calc
_refine_ls_weighting_details
         'calc w=1/[\s^2^(Fo^2^)+(0.0755P)^2^+0.0000P] where P=(Fo^2^+2Fc^2^)/3'
_atom_sites_solution_hydrogens     geom
_atom_sites_solution_primary     direct
_atom_sites_solution_secondary     difmap
_refine_ls_shift/su_max     0.000
_refine_ls_shift/su_mean     0.000
_refine_diff_density_max     0.631
_refine_diff_density_min     -0.425
_refine_ls_extinction_method     none
_refine_ls_extinction_coef     ?
loop_
    _atom_type_symbol
    _atom_type_description
    _atom_type_scat_dispersion_real
    _atom_type_scat_dispersion_imag
    _atom_type_scat_source
    'C' 'C' 0.0033 0.0016
                         'International Tables Vol C Tables 4.2.6.8 and 6.1.1.4'
    'H' 'H' 0.0000 0.0000
                         'International Tables Vol C Tables 4.2.6.8 and 6.1.1.4'
    'Co' 'Co' 0.3494 0.9721
                         'International Tables Vol C Tables 4.2.6.8 and 6.1.1.4'
    'N' 'N' 0.0061 0.0033
                         'International Tables Vol C Tables 4.2.6.8 and 6.1.1.4'
    'O' 'O' 0.0106 0.0060
                         'International Tables Vol C Tables 4.2.6.8 and 6.1.1.4'
_computing_data_collection     'SMART (Siemens, 1996)'
_computing_cell_refinement     'SAINT (Siemens, 1994)'
_computing_data_reduction     'SAINT (Siemens, 1994)'
_computing_structure_solution     'SHELXS97 (Sheldrick, 2008)'
_computing_structure_refinement     'SHELXL97 (Sheldrick, 2008)'
_computing_molecular_graphics     'SHELXTL (Sheldrick, 2008)'
_computing_publication_material     'SHELXL97 (Sheldrick, 2008)'
loop_
    _atom_site_type_symbol
    _atom_site_label
    _atom_site_fract_x
    _atom_site_fract_y
    _atom_site_fract_z
    _atom_site_U_iso_or_equiv
    _atom_site_adp_type
    _atom_site_calc_flag
    _atom_site_refinement_flags
    _atom_site_occupancy
    _atom_site_symmetry_multiplicity
    _atom_site_disorder_assembly
    _atom_site_disorder_group
    Co Co1 0.5000 0.30197(9) 0.2500 0.0294(3) Uani d S 1 2 . .
    O O1 0.46997(11) 0.0853(4) 0.13933(19) 0.0381(6) Uani d D 1 1 . .
    O O2 0.46824(11) 0.5033(4) 0.1285(2) 0.0407(6) Uani d D 1 1 . .
    O O3 0.09455(11) 0.2256(4) 0.0359(2) 0.0515(8) Uani d . 1 1 . .
    O O4 0.03868(11) 0.2931(4) 0.1240(2) 0.0455(7) Uani d . 1 1 . .
    N N1 0.41603(12) 0.3126(4) 0.2633(2) 0.0322(7) Uani d . 1 1 . .
    C C1 0.08769(15) 0.2741(5) 0.1173(3) 0.0355(9) Uani d . 1 1 . .
    C C2 0.14247(15) 0.3156(5) 0.2136(3) 0.0306(8) Uani d . 1 1 . .
    C C3 0.13890(16) 0.3628(5) 0.3077(3) 0.0383(9) Uani d . 1 1 . .
    H H3 0.1017 0.3689 0.3134 0.046 Uiso calc R 1 1 . .
    C C4 0.18993(16) 0.4014(6) 0.3940(3) 0.0404(9) Uani d . 1 1 . .
    H H4 0.1876 0.4354 0.4587 0.049 Uiso calc R 1 1 . .
    C C5 0.24431(15) 0.3905(5) 0.3862(3) 0.0365(8) Uani d . 1 1 . .
    H H5 0.2790 0.4165 0.4459 0.044 Uiso calc R 1 1 . .
    C C6 0.24867(14) 0.3419(5) 0.2920(3) 0.0297(8) Uani d . 1 1 . .
    C C7 0.19680(14) 0.3043(5) 0.2059(3) 0.0302(8) Uani d . 1 1 . .
    H H7 0.1988 0.2703 0.1409 0.036 Uiso calc R 1 1 . .
    C C8 0.30666(14) 0.3304(5) 0.2826(3) 0.0300(8) Uani d . 1 1 . .
    C C9 0.35800(15) 0.2917(5) 0.3676(3) 0.0342(8) Uani d . 1 1 . .
    H H9 0.3569 0.2698 0.4346 0.041 Uiso calc R 1 1 . .
    C C10 0.41091(15) 0.2848(5) 0.3551(3) 0.0347(8) Uani d . 1 1 . .
    H H10 0.4456 0.2590 0.4149 0.042 Uiso calc R 1 1 . .
    C C11 0.36609(15) 0.3493(5) 0.1809(3) 0.0355(9) Uani d . 1 1 . .
    H H11 0.3683 0.3688 0.1144 0.043 Uiso calc R 1 1 . .
    C C12 0.31186(15) 0.3603(5) 0.1876(3) 0.0364(9) Uani d . 1 1 . .
    H H12 0.2779 0.3884 0.1269 0.044 Uiso calc R 1 1 . .
    H H1A 0.4545(17) 0.127(6) 0.0779(15) 0.055 Uiso d D 1 1 . .
    H H1B 0.4919(15) -0.001(4) 0.136(3) 0.055 Uiso d D 1 1 . .
    H H2B 0.4916(15) 0.591(4) 0.133(3) 0.055 Uiso d D 1 1 . .
    H H2A 0.4530(17) 0.448(6) 0.0706(18) 0.055 Uiso d D 1 1 . .
loop_
    _atom_site_aniso_label
    _atom_site_aniso_U_11
    _atom_site_aniso_U_22
    _atom_site_aniso_U_33
    _atom_site_aniso_U_12
    _atom_site_aniso_U_13
    _atom_site_aniso_U_23
    Co1 0.0181(4) 0.0332(4) 0.0371(4) 0.000 0.0107(3) 0.000
    O1 0.0348(15) 0.0390(16) 0.0428(14) 0.0036(12) 0.0175(12) -0.0014(12)
    O2 0.0293(14) 0.0402(17) 0.0484(15) -0.0077(11) 0.0101(12) 0.0059(13)
    O3 0.0313(15) 0.074(2) 0.0434(15) 0.0003(13) 0.0077(12) -0.0062(14)
    O4 0.0228(14) 0.0398(15) 0.0731(19) 0.0005(11) 0.0173(13) -0.0009(13)
    N1 0.0222(15) 0.0333(17) 0.0402(17) 0.0000(12) 0.0110(13) -0.0020(13)
    C1 0.0241(19) 0.0287(19) 0.051(2) 0.0019(15) 0.0120(16) 0.0076(17)
    C2 0.0240(18) 0.0275(18) 0.0398(18) 0.0035(14) 0.0118(15) 0.0058(15)
    C3 0.031(2) 0.043(2) 0.048(2) 0.0082(16) 0.0229(17) 0.0083(17)
    C4 0.034(2) 0.054(3) 0.0377(19) 0.0040(18) 0.0179(16) -0.0032(18)
    C5 0.0264(19) 0.043(2) 0.039(2) -0.0014(16) 0.0107(15) -0.0029(17)
    C6 0.0219(17) 0.0283(19) 0.0401(19) 0.0009(14) 0.0133(15) 0.0010(15)
    C7 0.0247(18) 0.0315(19) 0.0367(18) -0.0017(15) 0.0146(15) -0.0006(15)
    C8 0.0210(17) 0.0280(19) 0.0416(19) -0.0007(14) 0.0128(15) -0.0026(15)
    C9 0.0242(18) 0.047(2) 0.0324(18) -0.0023(16) 0.0114(15) -0.0004(16)
    C10 0.0222(18) 0.043(2) 0.0361(19) -0.0020(15) 0.0081(15) -0.0005(16)
    C11 0.0224(18) 0.048(2) 0.0370(19) -0.0006(15) 0.0122(15) 0.0002(16)
    C12 0.0238(18) 0.044(2) 0.040(2) 0.0017(16) 0.0114(15) -0.0008(17)
_geom_special_details
;
All e.s.d.'s (except the e.s.d. in the dihedral angle between two l.s. planes)
are estimated using the full covariance matrix. The cell e.s.d.'s are taken
into account individually in the estimation of e.s.d.'s in distances, angles
and torsion angles; correlations between e.s.d.'s in cell parameters are only
used when they are defined by crystal symmetry. An approximate (isotropic)
treatment of cell e.s.d.'s is used for estimating e.s.d.'s involving l.s.
planes.
;
loop_
    _geom_bond_atom_site_label_1
    _geom_bond_atom_site_label_2
    _geom_bond_site_symmetry_2
    _geom_bond_distance
    _geom_bond_publ_flag
    Co1 O1 . 2.098(3) yes
    Co1 O1 2_655 2.098(3) ?
    Co1 O2 2_655 2.117(3) ?
    Co1 O2 . 2.117(3) yes
    Co1 N1 . 2.148(3) yes
    Co1 N1 2_655 2.148(3) ?
    O1 H1A . 0.840(10) ?
    O1 H1B . 0.836(10) ?
    O2 H2B . 0.835(10) ?
    O2 H2A . 0.840(10) ?
    O3 C1 . 1.249(5) ?
    O4 C1 . 1.254(4) ?
    N1 C10 . 1.337(4) ?
    N1 C11 . 1.342(4) ?
    C1 C2 . 1.516(5) ?
    C2 C3 . 1.378(5) ?
    C2 C7 . 1.386(5) ?
    C3 C4 . 1.387(5) ?
    C3 H3 . 0.9500 ?
    C4 C5 . 1.387(5) ?
    C4 H4 . 0.9500 ?
    C5 C6 . 1.390(5) ?
    C5 H5 . 0.9500 ?
    C6 C7 . 1.396(5) ?
    C6 C8 . 1.487(5) ?
    C7 H7 . 0.9500 ?
    C8 C9 . 1.383(5) ?
    C8 C12 . 1.383(5) ?
    C9 C10 . 1.381(5) ?
    C9 H9 . 0.9500 ?
    C10 H10 . 0.9500 ?
    C11 C12 . 1.377(5) ?
    C11 H11 . 0.9500 ?
    C12 H12 . 0.9500 ?
loop_
    _geom_angle_atom_site_label_1
    _geom_angle_atom_site_label_2
    _geom_angle_atom_site_label_3
    _geom_angle_site_symmetry_1
    _geom_angle_site_symmetry_3
    _geom_angle
    _geom_angle_publ_flag
    O1 Co1 O1 . 2_655 85.18(15) yes
    O1 Co1 O2 . 2_655 175.22(10) ?
    O1 Co1 O2 2_655 2_655 90.11(11) ?
    O1 Co1 O2 . . 90.11(11) yes
    O1 Co1 O2 2_655 . 175.22(10) yes
    O2 Co1 O2 2_655 . 94.61(15) yes
    O1 Co1 N1 . . 90.43(10) yes
    O1 Co1 N1 2_655 . 92.54(10) yes
    O2 Co1 N1 2_655 . 88.98(10) yes
    O2 Co1 N1 . . 88.28(10) yes
    O1 Co1 N1 . 2_655 92.54(10) ?
    O1 Co1 N1 2_655 2_655 90.43(10) ?
    O2 Co1 N1 2_655 2_655 88.28(10) ?
    O2 Co1 N1 . 2_655 88.98(10) yes
    N1 Co1 N1 . 2_655 175.97(15) yes
    Co1 O1 H1A . . 112(3) ?
    Co1 O1 H1B . . 122(3) ?
    H1A O1 H1B . . 104(4) ?
    Co1 O2 H2B . . 114(3) ?
    Co1 O2 H2A . . 109(3) ?
    H2B O2 H2A . . 118(4) ?
    C10 N1 C11 . . 116.3(3) ?
    C10 N1 Co1 . . 121.5(2) ?
    C11 N1 Co1 . . 122.2(2) ?
    O3 C1 O4 . . 124.4(4) ?
    O3 C1 C2 . . 117.5(3) ?
    O4 C1 C2 . . 118.1(3) ?
    C3 C2 C7 . . 120.1(3) ?
    C3 C2 C1 . . 121.1(3) ?
    C7 C2 C1 . . 118.8(3) ?
    C2 C3 C4 . . 119.6(3) ?
    C2 C3 H3 . . 120.2 ?
    C4 C3 H3 . . 120.2 ?
    C3 C4 C5 . . 120.3(3) ?
    C3 C4 H4 . . 119.8 ?
    C5 C4 H4 . . 119.8 ?
    C4 C5 C6 . . 120.8(3) ?
    C4 C5 H5 . . 119.6 ?
    C6 C5 H5 . . 119.6 ?
    C5 C6 C7 . . 118.0(3) ?
    C5 C6 C8 . . 121.3(3) ?
    C7 C6 C8 . . 120.6(3) ?
    C2 C7 C6 . . 121.2(3) ?
    C2 C7 H7 . . 119.4 ?
    C6 C7 H7 . . 119.4 ?
    C9 C8 C12 . . 116.6(3) ?
    C9 C8 C6 . . 122.1(3) ?
    C12 C8 C6 . . 121.2(3) ?
    C10 C9 C8 . . 119.9(3) ?
    C10 C9 H9 . . 120.0 ?
    C8 C9 H9 . . 120.0 ?
    N1 C10 C9 . . 123.5(3) ?
    N1 C10 H10 . . 118.2 ?
    C9 C10 H10 . . 118.2 ?
    N1 C11 C12 . . 123.3(3) ?
    N1 C11 H11 . . 118.3 ?
    C12 C11 H11 . . 118.3 ?
    C11 C12 C8 . . 120.2(3) ?
    C11 C12 H12 . . 119.9 ?
    C8 C12 H12 . . 119.9 ?
loop_
    _geom_hbond_atom_site_label_D
    _geom_hbond_atom_site_label_H
    _geom_hbond_atom_site_label_A
    _geom_hbond_site_symmetry_A
    _geom_hbond_distance_DH
    _geom_hbond_distance_HA
    _geom_hbond_distance_DA
    _geom_hbond_angle_DHA
    O1 H1A O3 7 0.840(10) 1.891(19) 2.692(4) 159(4)
    O2 H2A O3 7 0.840(10) 1.935(17) 2.741(4) 160(4)
    O1 H1B O4 3_545 0.836(10) 1.908(11) 2.743(4) 177(4)
    O2 H2B O4 3 0.835(10) 1.885(12) 2.714(4) 172(4)
data_global
_journal_date_recd_electronic     2011-09-23
_journal_date_accepted     2011-11-04
_journal_name_full     'Acta Crystallographica, Section E'
_journal_year     2011
_journal_volume     67
_journal_issue     12
_journal_page_first     m1743
_journal_page_last     m1743
_journal_paper_category     QM
_journal_coeditor_code     YK2023
_publ_contact_author     'Wang, Hai-Rong'
_publ_contact_author_email     wanghairong@ncwu.edu.cn
_publ_contact_author_fax     '+86-371-65790239'
_publ_contact_author_phone     '+86-371-69127436'
_publ_section_title
;
Tetraaquabis[3-(pyridin-4-yl)benzoato-\k<i>N</i>]cobalt(II)
;
loop_
    _publ_author_name
    _publ_author_address
    'Wang, Hai-Rong'
;
Department of Environmental and Municipal Engineering
North China University of Water Conservancy and Electric Power
Zhengzhou 450011
People's Republic of China
;
    'Li, Guo-Ting'
;
Department of Environmental and Municipal Engineering
North China University of Water Conservancy and Electric Power
Zhengzhou 450011
People's Republic of China
;
