# Supplementary material for: Tetra­aqua­bis­[3-(pyridin-4-yl)benzoato-κN]cobalt(II)
Source: Acta Crystallogr Sect E Struct Rep Online. 2011 Nov 12;67(Pt 12):m1743. doi: 10.1107/S1600536811046496 (PMC3238651; doi:10.1107/S1600536811046496)
Supplement: Supplementary file 2 [file e-67-m1743-Isup2.hkl]

# 
# h,k,l, Fc-squared, Fo-squared, sigma(Fo-squared) and status flag 
# 
data_I
_shelx_title ' W in Cc                     New: C2/c' 
_shelx_refln_list_code          4 
_shelx_F_calc_maximum      333.12 
_exptl_crystal_F_000      1092.00 
_reflns_d_resolution_high  0.8411 
 
loop_ 
 _symmetry_equiv_pos_as_xyz 
 'x, y, z' 
 '-x, y, -z+1/2' 
 'x+1/2, y+1/2, z' 
 '-x+1/2, y+1/2, -z+1/2' 
 '-x, -y, -z' 
 'x, -y, z-1/2' 
 '-x+1/2, -y+1/2, -z' 
 'x+1/2, -y+1/2, z-1/2' 
 
_cell_length_a    24.6420 
_cell_length_b     7.1280 
_cell_length_c    13.8220 
_cell_angle_alpha  90.000 
_cell_angle_beta  112.660 
_cell_angle_gamma  90.000 
 
_shelx_F_squared_multiplier     1.000 
 
loop_ 
 _refln_index_h 
 _refln_index_k 
 _refln_index_l 
 _refln_F_squared_calc 
 _refln_F_squared_meas 
 _refln_F_squared_sigma 
 _refln_observed_status 
   2   0   0    12945.01    21770.47    837.33 o 
  10   0   0     5425.93     7282.05    218.59 o 
  12   0   0     2111.58     2517.44    115.70 o 
  14   0   0       11.00       38.95     30.70 o 
  16   0   0      535.44      629.79     53.25 o 
  18   0   0    17033.53    20294.85    874.94 o 
  20   0   0     6488.71     7744.50    410.32 o 
  22   0   0     7689.69     9300.38    486.35 o 
  24   0   0     1442.47     1466.36    183.04 o 
  26   0   0      885.79     1243.08    180.52 o 
   1   1   0     2133.91     1832.55     81.40 o 
   3   1   0     1197.15     1166.60     63.97 o 
   5   1   0       12.60       22.69     16.73 o 
   7   1   0       85.93       63.22     46.70 o 
   9   1   0     1011.80     1071.87     61.34 o 
  11   1   0     1760.08     2297.47    118.73 o 
  13   1   0      450.95      493.90     33.57 o 
  15   1   0      428.14      468.60     42.78 o 
  17   1   0       86.75      116.35     33.04 o 
  19   1   0      127.94      120.27     41.82 o 
  21   1   0       28.77       14.41     45.67 o 
  23   1   0      575.94      692.24     90.52 o 
  25   1   0       40.27       10.98     58.84 o 
   0   2   0    84729.63    93818.70   3578.89 o 
   2   2   0     1844.75     1906.97     99.46 o 
   4   2   0     8306.29     8375.68    246.44 o 
   6   2   0      849.16      807.54     45.91 o 
   8   2   0     1363.40     1261.57    154.23 o 
  10   2   0     9292.63     8926.49    277.78 o 
  12   2   0     8163.10     7374.09    269.70 o 
  14   2   0     5912.67     5968.84    211.90 o 
  16   2   0      693.36      766.62     55.15 o 
  18   2   0      272.80      237.93     41.46 o 
  20   2   0     4965.91     5141.77    213.86 o 
  22   2   0     5021.29     5209.85    476.23 o 
  24   2   0     1292.99     1207.02    144.74 o 
  26   2   0      211.38      170.78     70.10 o 
   1   3   0     1802.33     1759.82     89.63 o 
   3   3   0       37.53       47.63     17.87 o 
   5   3   0       48.58       26.12     42.70 o 
   7   3   0      596.02      505.08     42.88 o 
   9   3   0     5715.62     5337.46    182.79 o 
  11   3   0    14756.49    13755.51    413.51 o 
  13   3   0     5219.10     4539.48    172.22 o 
  15   3   0     4799.16     4315.36    180.92 o 
  17   3   0     2045.82     2055.41     91.19 o 
  19   3   0      681.80      593.44     57.83 o 
  21   3   0     1229.40     1180.38     80.82 o 
  23   3   0     1173.92     1077.48     80.32 o 
  25   3   0      187.12      183.35     92.15 o 
   0   4   0        3.81       78.09     38.19 o 
   2   4   0    11880.28    12060.58    359.62 o 
   4   4   0        8.34        1.73     20.36 o 
   6   4   0      261.17      286.07     38.85 o 
   8   4   0      107.39      118.75     42.76 o 
  10   4   0     1350.21     1224.07     77.57 o 
  12   4   0      231.17      193.91     42.02 o 
  14   4   0      130.25       92.07     39.46 o 
  16   4   0     2852.54     2775.89    117.87 o 
  18   4   0      481.41      415.51     51.95 o 
  20   4   0        3.44       23.15     36.07 o 
  22   4   0      287.31      348.72     55.82 o 
   1   5   0     7859.69     7677.99    249.64 o 
   3   5   0     2855.27     2882.01    119.80 o 
   5   5   0     1192.49     1075.15     70.72 o 
   7   5   0     1486.89     1343.87     82.43 o 
   9   5   0     2144.15     2429.28    118.76 o 
  11   5   0     2696.16     2507.64    123.81 o 
  13   5   0     1604.00     1700.25    105.50 o 
  15   5   0      190.44      157.55     40.69 o 
  17   5   0      121.28       78.17     38.82 o 
  19   5   0       12.19      -29.86     36.54 o 
  21   5   0      639.91      615.82     69.46 o 
   0   6   0     1757.58     2121.91    149.43 o 
   2   6   0       18.05       59.53     31.83 o 
   4   6   0       50.59       63.48     31.72 o 
   6   6   0      673.41      606.37     74.31 o 
   8   6   0      301.45      335.10     73.51 o 
  10   6   0        0.76      -33.22     33.22 o 
  12   6   0        0.80      -23.40     31.66 o 
  14   6   0      267.52      277.30     51.22 o 
  16   6   0      709.39      768.04    115.25 o 
  18   6   0      173.94      101.47     46.36 o 
   1   7   0        2.39       17.88     22.08 o 
   3   7   0      116.04       95.84     34.12 o 
   5   7   0      156.64       96.46     34.71 o 
   7   7   0      662.50      683.45     66.91 o 
   9   7   0      744.63      879.78     74.04 o 
  11   7   0      478.73      643.85    163.05 o 
  13   7   0     2494.78     2805.20    131.84 o 
  15   7   0      376.25      285.75     58.41 o 
   2   8   0      254.14      284.22     84.14 o 
   4   8   0      118.00      174.35     79.11 o 
   6   8   0      331.77      511.96    116.38 o 
   8   8   0       55.64      -45.85     75.34 o 
 -27   1   1      812.01      871.53    107.64 o 
 -25   1   1      660.43      671.61     90.47 o 
 -23   1   1     1596.75     1742.00    124.54 o 
 -21   1   1       77.77       34.72     45.89 o 
 -19   1   1       44.27       30.92     30.17 o 
 -17   1   1      230.64      288.04     53.50 o 
 -15   1   1     6318.79     8372.27    597.42 o 
 -13   1   1    10030.27    12460.94    681.38 o 
 -11   1   1    26905.26    39874.40   1821.63 o 
  -9   1   1     3081.20     4108.77    437.36 o 
  -7   1   1     8137.36     9894.49    670.87 o 
  -5   1   1    12261.63    15086.45   1064.90 o 
  -3   1   1    36841.22    45097.96   4704.15 o 
  -1   1   1    13239.09    16552.19    454.10 o 
   1   1   1    13700.85    12651.81    561.40 o 
   3   1   1      657.05      697.49     50.82 o 
   5   1   1      146.11      123.75     17.38 o 
   7   1   1     1525.20     1368.67    106.86 o 
   9   1   1     8546.64     8877.03    275.32 o 
  11   1   1     3313.01     3701.33    111.13 o 
  13   1   1     2345.89     2571.29    100.82 o 
  15   1   1     2930.84     3552.95    118.55 o 
  17   1   1     4982.38     5890.85    230.35 o 
  19   1   1     1061.16     1296.57    107.44 o 
  21   1   1     1930.15     2001.77    137.53 o 
  23   1   1     1484.50     1647.65    133.83 o 
  25   1   1      368.02      488.13     95.54 o 
 -26   2   1      338.33      249.42     71.14 o 
 -24   2   1      518.55      563.04    142.11 o 
 -22   2   1     4297.73     4868.27    209.22 o 
 -20   2   1     3174.51     3456.10    237.57 o 
 -18   2   1      691.23      717.92     73.79 o 
 -16   2   1     6185.62     6616.55    338.86 o 
 -14   2   1     1097.00     1342.11    102.15 o 
 -12   2   1     1972.89     1996.72    133.76 o 
 -10   2   1      232.36      235.68     33.54 o 
  -8   2   1       84.60      125.21     23.87 o 
  -6   2   1       36.09        8.23     15.84 o 
  -4   2   1     7168.55     7349.67    173.09 o 
  -2   2   1     6258.11     6490.33    154.58 o 
   0   2   1   110967.92   113251.32   2461.67 o 
   2   2   1     8785.93     8779.86    254.80 o 
   4   2   1     2452.07     2259.02     83.90 o 
   6   2   1     4866.55     4475.91    147.73 o 
   8   2   1     6448.08     5991.01    157.07 o 
  10   2   1     2826.09     2722.04     90.10 o 
  12   2   1     2300.11     2184.34    119.21 o 
  14   2   1     3055.19     3136.63    248.17 o 
  16   2   1     6039.82     6334.07    538.46 o 
  18   2   1     4533.44     4716.56    336.46 o 
  20   2   1     3063.50     3237.31    342.98 o 
  22   2   1      774.97      740.52    207.73 o 
  24   2   1      127.95      193.21     69.27 o 
 -25   3   1      374.22      400.17    109.75 o 
 -23   3   1      335.01      283.33     50.73 o 
 -21   3   1      930.77      849.71     68.58 o 
 -19   3   1       11.59       -2.66     37.91 o 
 -17   3   1     1262.29     1334.66    158.06 o 
 -15   3   1      932.51      934.14     73.48 o 
 -13   3   1     8593.03     7993.24    323.95 o 
 -11   3   1     1923.83     2079.23     96.48 o 
  -9   3   1       20.45       38.08     23.57 o 
  -7   3   1      235.31      246.66     24.89 o 
  -5   3   1      656.05      658.52     48.99 o 
  -3   3   1        7.11       11.47     12.48 o 
  -1   3   1     2813.62     2807.85    101.37 o 
   1   3   1     1292.28     1328.10     49.09 o 
   3   3   1      138.97      107.92     22.94 o 
   5   3   1      176.48      218.24     31.11 o 
   7   3   1     4454.24     4215.65    149.55 o 
   9   3   1     5319.05     4909.41    140.60 o 
  11   3   1     1944.67     1673.27     71.91 o 
  13   3   1     1594.20     1631.07     75.60 o 
  15   3   1     2426.28     2148.53     90.93 o 
  17   3   1     1267.53     1081.94     70.31 o 
  19   3   1     1579.32     1476.21     84.48 o 
  21   3   1      493.10      449.81     57.86 o 
  23   3   1      148.74      108.23     62.29 o 
 -24   4   1     1043.02      980.02    204.91 o 
 -22   4   1     1479.92     1199.78     83.54 o 
 -20   4   1     3565.41     3217.67    159.41 o 
 -18   4   1      626.02      585.47    129.48 o 
 -16   4   1      508.30      534.73     96.21 o 
 -14   4   1     2630.32     2735.50    182.35 o 
 -12   4   1     1468.96     1558.25     91.39 o 
 -10   4   1     2886.48     3255.71    133.86 o 
  -8   4   1     1800.19     2116.93     97.96 o 
  -6   4   1     2088.80     2134.31     71.72 o 
  -4   4   1     2259.23     2241.34     74.61 o 
  -2   4   1     1970.39     1813.19     66.13 o 
   0   4   1    44286.52    45514.70   1254.97 o 
   2   4   1     8411.73     8129.06    254.50 o 
   4   4   1      724.55      699.02     51.64 o 
   6   4   1     4325.75     4461.35    162.55 o 
   8   4   1     1744.33     1711.93     88.68 o 
  10   4   1      963.74     1019.65     59.77 o 
  12   4   1      712.39      622.23     52.42 o 
  14   4   1     1216.05     1090.59    104.08 o 
  16   4   1     1210.83     1096.63     72.67 o 
  18   4   1     1226.70     1156.45     77.18 o 
  20   4   1      707.97      605.50     63.94 o 
  22   4   1     2130.00     1680.84    100.09 o 
 -21   5   1       32.63       -4.84     50.22 o 
 -19   5   1        7.04       -9.21     33.24 o 
 -17   5   1       54.87       35.60     42.32 o 
 -15   5   1       41.77       60.66     38.63 o 
 -13   5   1     1047.66     1085.48     86.32 o 
 -11   5   1      816.27      900.44     75.36 o 
  -9   5   1       15.33       35.52     30.64 o 
  -7   5   1      122.72      128.70     33.86 o 
  -5   5   1       67.26       61.65     22.72 o 
  -3   5   1      371.75      380.27     34.47 o 
  -1   5   1       18.42       30.59     20.43 o 
   1   5   1      303.57      369.38     35.36 o 
   3   5   1        0.12       15.82     20.44 o 
   5   5   1      856.79      883.37     55.63 o 
   7   5   1      947.74      938.47     61.45 o 
   9   5   1        0.09       40.14     26.32 o 
  11   5   1      667.75      732.95     59.23 o 
  13   5   1        9.61       28.87     30.24 o 
  15   5   1      144.48       95.76     38.55 o 
  17   5   1        0.04        0.92     34.13 o 
  19   5   1      187.50      180.61     49.21 o 
  21   5   1       49.09        6.74     39.10 o 
 -18   6   1      213.29      207.79     51.95 o 
 -16   6   1       40.68       26.20     44.08 o 
 -14   6   1     1466.69     1777.53    117.13 o 
 -12   6   1      968.98     1033.46     98.66 o 
 -10   6   1     1368.11     1238.80     91.47 o 
  -8   6   1       61.16      139.95     40.57 o 
  -6   6   1      327.24      363.73     50.59 o 
  -4   6   1      583.79      537.07     53.02 o 
  -2   6   1      831.68      908.38     69.45 o 
   0   6   1     2939.76     2825.07    102.46 o 
   2   6   1     6636.00     6331.61    181.06 o 
   4   6   1      443.15      484.39     47.11 o 
   6   6   1      885.83      901.39     63.16 o 
   8   6   1      435.35      375.32     47.66 o 
  10   6   1     1791.98     1952.93     97.31 o 
  12   6   1      536.40      558.39     60.01 o 
  14   6   1      940.17      960.63     76.65 o 
  16   6   1       54.32       65.26     40.49 o 
  18   6   1       30.59        2.39     41.64 o 
 -15   7   1       84.28       91.34     48.67 o 
 -13   7   1      252.16      264.71     62.92 o 
 -11   7   1      897.22      855.48    146.85 o 
  -9   7   1      593.40      614.86    110.50 o 
  -7   7   1       18.70       20.44     37.22 o 
  -5   7   1       51.59       25.02     32.46 o 
  -3   7   1        4.31       -7.08     40.41 o 
  -1   7   1      567.24      590.13     65.58 o 
   1   7   1      216.04      169.38     46.04 o 
   3   7   1      411.80      423.38     61.55 o 
   5   7   1      151.08      245.98     57.43 o 
   7   7   1        3.42       14.18     42.44 o 
   9   7   1      199.90      263.92     66.45 o 
  11   7   1     1155.85     1224.46    111.85 o 
  13   7   1      524.50      419.27     77.54 o 
  -8   8   1       18.12        0.09     61.85 o 
  -6   8   1        5.05      -32.77     42.43 o 
  -4   8   1       17.08       -6.24     39.15 o 
  -2   8   1       82.11       94.57     43.79 o 
   0   8   1       30.50       62.86     36.50 o 
   2   8   1      843.70      721.12     79.14 o 
   4   8   1      197.52      257.53     69.63 o 
   6   8   1        4.40      -16.40     45.98 o 
   8   8   1       35.02       37.50     53.72 o 
 -28   0   2      118.09      201.79    111.58 o 
 -26   0   2      173.90      294.05    100.84 o 
 -24   0   2       56.94       58.99     69.51 o 
 -22   0   2     1869.89     2255.44    181.44 o 
 -20   0   2     3761.58     4606.69    265.58 o 
 -18   0   2     1136.28     1480.99    131.25 o 
 -16   0   2     7503.62     9710.93    441.76 o 
 -14   0   2     4904.72     6448.84    307.77 o 
 -12   0   2     8467.71    10152.46    439.24 o 
 -10   0   2    26408.48    27746.68   1093.19 o 
  -8   0   2    45261.99    44454.53   1716.62 o 
  -6   0   2    56024.39    52050.07   1995.92 o 
  -4   0   2       98.88       79.36     11.58 o 
   0   0   2   104984.46   104235.80   3721.22 o 
   2   0   2     2984.63     2880.57     89.85 o 
   4   0   2    15276.54    16164.65    444.10 o 
   6   0   2     3207.36     3595.84    247.12 o 
   8   0   2      507.90      629.44     73.63 o 
  10   0   2      579.36      792.09     52.13 o 
  12   0   2      561.51      618.00     51.17 o 
  14   0   2     9587.86    10814.44    334.50 o 
  16   0   2     9927.99    11033.23    527.62 o 
  18   0   2     4840.47     5464.48    324.92 o 
  20   0   2     1707.71     1635.45    183.15 o 
  22   0   2     1644.09     2114.82    215.39 o 
  24   0   2     2379.57     3202.87    274.04 o 
 -27   1   2      196.34      326.59    101.06 o 
 -25   1   2      176.72      165.09     59.71 o 
 -23   1   2      125.17      141.69     55.75 o 
 -21   1   2        2.98       63.89     44.53 o 
 -19   1   2      141.71      127.47     46.99 o 
 -17   1   2        8.62       19.85     35.05 o 
 -15   1   2     1154.35     1432.21    122.22 o 
 -13   1   2      348.49      562.69     50.90 o 
 -11   1   2     8019.32    10100.90    435.36 o 
  -9   1   2      501.13      585.19     40.62 o 
  -7   1   2     1292.03     1673.73    288.50 o 
  -5   1   2     1429.84     1545.81     84.60 o 
  -3   1   2     4268.89     4202.18     87.15 o 
  -1   1   2      447.52      460.82     31.04 o 
   1   1   2     7456.89     7246.21    145.09 o 
   3   1   2     1120.29     1095.78     33.82 o 
   5   1   2     2648.00     2623.30     64.39 o 
   7   1   2     1581.79     1679.01     48.91 o 
   9   1   2      124.68       95.75     17.94 o 
  11   1   2      672.61      750.27     36.59 o 
  13   1   2      719.87      776.72     52.05 o 
  15   1   2      303.04      306.59     47.69 o 
  17   1   2     1368.18     1548.22     83.51 o 
  19   1   2       35.97       49.76     49.13 o 
  21   1   2      766.80      979.28    110.05 o 
  23   1   2      172.19      126.26     68.58 o 
  25   1   2      294.19      230.41     83.85 o 
 -26   2   2     1021.80     1220.38    113.52 o 
 -24   2   2     1248.43     1488.62    171.72 o 
 -22   2   2     1699.67     2187.86    214.42 o 
 -20   2   2    10194.30    11907.68    754.84 o 
 -18   2   2     2481.91     3073.24    173.72 o 
 -16   2   2     2670.51     3101.36    382.54 o 
 -14   2   2     1162.26     1350.05     79.91 o 
 -12   2   2       48.87       66.93     52.02 o 
 -10   2   2      324.63      365.28     37.40 o 
  -8   2   2        7.62       46.42     18.62 o 
  -6   2   2       16.87       37.90     12.81 o 
  -4   2   2     1274.70     1371.84     44.83 o 
  -2   2   2    26123.40    27484.70    609.31 o 
   0   2   2    19784.35    19160.54    430.15 o 
   2   2   2    28617.18    27191.23    519.97 o 
   4   2   2    23921.72    22470.42    434.56 o 
   6   2   2    23586.47    22101.61    430.20 o 
   8   2   2     4983.96     4280.66     99.62 o 
  10   2   2     4908.49     4402.75    155.88 o 
  12   2   2     5847.70     6096.50    171.01 o 
  14   2   2     7013.13     6674.37    189.26 o 
  16   2   2     5630.07     5741.99    173.93 o 
  18   2   2     1196.12     1209.10     77.01 o 
  20   2   2      294.79      195.92     73.55 o 
  22   2   2      228.14      291.55     73.49 o 
  24   2   2      290.72      438.24     89.95 o 
 -25   3   2     1181.53     1024.19    104.81 o 
 -23   3   2     1679.97     1588.61    116.84 o 
 -21   3   2      406.78      500.51     82.49 o 
 -19   3   2      774.11      811.54     78.76 o 
 -17   3   2     1215.07     1238.25     87.03 o 
 -15   3   2     1226.86     1192.27     80.30 o 
 -13   3   2       22.04       22.98     26.50 o 
 -11   3   2     9691.17    10076.28    311.72 o 
  -9   3   2      353.27      352.69     24.90 o 
  -7   3   2     1372.81     1265.46     47.80 o 
  -5   3   2     1077.66     1098.83     53.20 o 
  -3   3   2     3672.14     3715.76    101.30 o 
  -1   3   2     2428.05     2305.58     71.05 o 
   1   3   2     8233.29     8112.17    199.02 o 
   3   3   2     4307.91     4013.43    124.03 o 
   5   3   2     7820.81     7448.02    190.38 o 
   7   3   2        8.61       14.08     22.98 o 
   9   3   2     3945.61     3793.06    117.94 o 
  11   3   2     3932.44     3652.02    118.43 o 
  13   3   2     3369.16     2922.17    110.02 o 
  15   3   2     2087.92     1758.05     85.01 o 
  17   3   2     1676.08     1633.49     86.75 o 
  19   3   2        5.47        5.38     35.34 o 
  21   3   2      743.10      642.41     71.92 o 
  23   3   2      448.32      334.95     90.20 o 
 -24   4   2        4.07        1.59     40.68 o 
 -22   4   2      182.25       93.88     59.79 o 
 -20   4   2     1438.01     1407.21    180.98 o 
 -18   4   2      900.85      804.68    103.07 o 
 -16   4   2      167.21      146.98     43.31 o 
 -14   4   2      186.18      195.52     43.85 o 
 -12   4   2       80.11       96.23     76.83 o 
 -10   4   2      377.32      401.11     47.72 o 
  -8   4   2      394.98      459.98     47.52 o 
  -6   4   2      798.41      854.46     43.11 o 
  -4   4   2     1885.85     1776.95     64.73 o 
  -2   4   2     2641.14     2528.08     81.72 o 
   0   4   2     1622.77     1913.95     71.41 o 
   2   4   2     9949.51    10375.38    256.65 o 
   4   4   2      864.38      790.47     49.63 o 
   6   4   2       73.14       88.57     24.24 o 
   8   4   2      181.50      192.65     30.54 o 
  10   4   2       35.77       35.42     25.54 o 
  12   4   2       54.31       74.68     29.62 o 
  14   4   2      252.03      197.32     39.13 o 
  16   4   2      249.05      265.14     42.83 o 
  18   4   2      695.17      779.77     68.34 o 
  20   4   2     1056.48      909.83     77.38 o 
  22   4   2       58.13       70.84     45.74 o 
 -21   5   2       26.27       18.48     46.42 o 
 -19   5   2        4.90       13.09     42.63 o 
 -17   5   2      715.28      614.91     73.16 o 
 -15   5   2      166.87      143.12     45.20 o 
 -13   5   2     3727.78     3787.87    162.41 o 
 -11   5   2     5502.18     6364.87    355.79 o 
  -9   5   2     6462.93     6864.97    237.70 o 
  -7   5   2     7480.87     7384.76    246.17 o 
  -5   5   2     6816.27     6527.74    174.75 o 
  -3   5   2     5029.47     4721.56    135.36 o 
  -1   5   2     5557.08     5572.88    155.18 o 
   1   5   2      702.33      774.34     72.88 o 
   3   5   2     2881.27     3084.20    104.48 o 
   5   5   2      213.18      199.36     33.34 o 
   7   5   2      184.72      115.51     54.12 o 
   9   5   2        6.30       -7.98     25.30 o 
  11   5   2      291.81      290.52     43.47 o 
  13   5   2      762.72      740.50     62.14 o 
  15   5   2     1240.73     1397.14     98.32 o 
  17   5   2      535.91      461.55     57.45 o 
  19   5   2     1197.19     1266.90     87.50 o 
 -20   6   2      338.40      301.95     71.51 o 
 -18   6   2      532.53      541.92     79.61 o 
 -16   6   2      621.21      542.77    221.51 o 
 -14   6   2      347.76      374.21     63.94 o 
 -12   6   2      146.18      149.80     46.57 o 
 -10   6   2      293.95      271.89     51.39 o 
  -8   6   2       50.06       41.15     32.77 o 
  -6   6   2       37.28       33.86     46.36 o 
  -4   6   2      328.62      311.66     61.25 o 
  -2   6   2        1.22        9.75     22.71 o 
   0   6   2     4233.77     3811.79    241.02 o 
   2   6   2      163.45      130.62     29.47 o 
   4   6   2      151.76      178.73     37.95 o 
   6   6   2      417.13      536.17     75.20 o 
   8   6   2      209.12      228.28     40.37 o 
  10   6   2      182.60      244.43     43.82 o 
  12   6   2      326.51      313.10     62.21 o 
  14   6   2       20.28       47.56     47.69 o 
  16   6   2      338.11      432.09     73.37 o 
 -15   7   2       13.19        9.15     83.34 o 
 -13   7   2      709.15      832.87    133.31 o 
 -11   7   2       10.82       56.59     62.54 o 
  -9   7   2      149.29      133.65     71.00 o 
  -7   7   2      164.76      118.10     59.22 o 
  -5   7   2      155.07       98.89     56.93 o 
  -3   7   2      344.12      308.26     89.29 o 
  -1   7   2      147.25       95.95     51.73 o 
   1   7   2      370.29      325.50     55.51 o 
   3   7   2     1377.28     1469.84    164.52 o 
   5   7   2       13.41       64.75     43.69 o 
   7   7   2      930.03      936.68     91.56 o 
   9   7   2      462.69      386.78     70.15 o 
  11   7   2      467.59      453.27    167.03 o 
  13   7   2      863.92     1035.36    223.05 o 
  -8   8   2        2.03       75.00     67.00 o 
  -6   8   2       43.72       56.48     55.91 o 
  -4   8   2      364.27      439.82     92.60 o 
  -2   8   2        2.87       -5.03     47.79 o 
   0   8   2     1143.90     1002.65     87.80 o 
   2   8   2      840.75      874.81     86.76 o 
   4   8   2       44.09       75.43     65.11 o 
   6   8   2      306.24      341.02     68.75 o 
 -27   1   3     1180.41     1337.02    115.88 o 
 -25   1   3     1375.72     1582.06    177.44 o 
 -23   1   3     1749.22     2141.53    127.88 o 
 -21   1   3     1235.20     1548.66    147.31 o 
 -19   1   3     1603.88     2031.74    133.59 o 
 -17   1   3     1639.34     1986.52    103.29 o 
 -15   1   3       14.40      -28.41     44.59 o 
 -13   1   3       13.83       56.22     24.24 o 
 -11   1   3    49273.75    54397.68   1223.08 o 
  -9   1   3    13539.40    12691.59    352.76 o 
  -7   1   3     9489.97     9460.76    219.50 o 
  -5   1   3     3749.39     3708.36    110.78 o 
  -3   1   3     9757.38     9340.39    214.89 o 
  -1   1   3    14567.51    14231.37    319.82 o 
   1   1   3    26093.56    26301.29    502.02 o 
   3   1   3    12148.14    11734.66    233.65 o 
   5   1   3     3053.80     3058.31     74.67 o 
   7   1   3    12801.04    14013.29    282.34 o 
   9   1   3     1642.25     1581.73     81.29 o 
  11   1   3     6238.15     6436.89    148.79 o 
  13   1   3     4552.53     4662.32    144.67 o 
  15   1   3      978.56     1052.63     68.48 o 
  17   1   3     1266.84     1486.59    104.93 o 
  19   1   3      101.65       93.76     59.07 o 
  21   1   3     2637.24     3110.32    178.46 o 
  23   1   3     1999.61     2268.53    162.76 o 
 -26   2   3      224.11      267.88     68.47 o 
 -24   2   3      984.98     1095.22    101.70 o 
 -22   2   3     1217.39     1581.46    149.60 o 
 -20   2   3      922.78     1054.47     86.88 o 
 -18   2   3     1452.22     1634.66     99.38 o 
 -16   2   3      737.59      816.45     67.47 o 
 -14   2   3      432.52      467.63    105.47 o 
 -12   2   3       16.35        0.23     21.20 o 
 -10   2   3     3351.08     3316.23     95.73 o 
  -8   2   3      896.35      850.28     36.50 o 
  -6   2   3        6.09        4.46     10.77 o 
  -4   2   3     3233.49     3373.06     88.19 o 
  -2   2   3     2912.84     2650.12     63.48 o 
   0   2   3    11284.68    11594.97    231.04 o 
   2   2   3     4390.34     4142.75    105.13 o 
   4   2   3     6683.97     6572.63    141.10 o 
   6   2   3     8731.01     8411.69    178.01 o 
   8   2   3     2060.81     1920.41     58.25 o 
  10   2   3     2177.70     2035.67     62.63 o 
  12   2   3     3038.51     2802.43    129.82 o 
  14   2   3     3536.56     3459.90    121.23 o 
  16   2   3      896.43      916.69    158.28 o 
  18   2   3      855.55      915.94     73.20 o 
  20   2   3      435.11      503.33    120.21 o 
  22   2   3      110.79      138.35     68.60 o 
 -25   3   3      431.25      520.61     86.32 o 
 -23   3   3      979.67      855.84     96.83 o 
 -21   3   3      387.02      419.13     63.88 o 
 -19   3   3      474.40      626.24     69.93 o 
 -17   3   3       23.22       26.77     31.60 o 
 -15   3   3     1234.58     1120.26    117.41 o 
 -13   3   3      109.26      150.92     34.67 o 
 -11   3   3      226.82      239.71     36.53 o 
  -9   3   3     2496.66     2533.39     77.60 o 
  -7   3   3      539.63      559.72     32.14 o 
  -5   3   3        5.35        3.95     12.27 o 
  -3   3   3     2618.36     2430.02     73.84 o 
  -1   3   3     6472.55     6284.82    158.57 o 
   1   3   3     6584.73     6294.68    160.83 o 
   3   3   3    15852.17    15818.83    369.95 o 
   5   3   3        8.20       -1.82     16.26 o 
   7   3   3      163.29      138.20     25.56 o 
   9   3   3      631.10      560.40     44.07 o 
  11   3   3     1870.77     1682.79    114.07 o 
  13   3   3     1649.99     1605.58     80.05 o 
  15   3   3      149.18      104.76     35.54 o 
  17   3   3       15.64      -17.40     51.74 o 
  19   3   3      404.35      397.71     55.76 o 
  21   3   3       18.95       74.35     45.18 o 
 -24   4   3      303.83      245.63     64.49 o 
 -22   4   3       90.02      116.28     51.68 o 
 -20   4   3     4750.54     4878.42    202.71 o 
 -18   4   3      902.54      761.22     74.41 o 
 -16   4   3     3005.61     2980.60    138.42 o 
 -14   4   3     2386.99     2278.91    134.16 o 
 -12   4   3     4042.15     4077.91    160.35 o 
 -10   4   3    10330.60    10638.99    332.99 o 
  -8   4   3     5064.42     5319.66    144.24 o 
  -6   4   3     1478.49     1564.32    103.66 o 
  -4   4   3     2060.91     2057.11     71.26 o 
  -2   4   3     2172.84     2544.82     82.52 o 
   0   4   3     9972.36     9790.77    241.82 o 
   2   4   3     1748.59     1811.95     73.56 o 
   4   4   3     1185.31     1137.18     56.24 o 
   6   4   3     1495.65     1379.68     64.78 o 
   8   4   3      104.15      123.33     28.17 o 
  10   4   3     1811.56     1758.87     81.43 o 
  12   4   3     3087.63     2800.60    196.54 o 
  14   4   3     2018.93     1857.85    127.58 o 
  16   4   3     4561.11     4479.12    155.22 o 
  18   4   3      151.03       72.02     68.31 o 
  20   4   3      372.97      442.08    128.80 o 
 -23   5   3      100.46       94.38     57.93 o 
 -21   5   3       72.19      115.95     54.25 o 
 -19   5   3        0.66      -11.64     40.27 o 
 -17   5   3       28.92       27.59     40.32 o 
 -15   5   3      161.00      103.45     42.27 o 
 -13   5   3      285.10      260.70     50.58 o 
 -11   5   3      229.97      203.13     43.88 o 
  -9   5   3      281.07      313.42     45.76 o 
  -7   5   3       21.28       11.83     21.05 o 
  -5   5   3       15.89       10.96     19.66 o 
  -3   5   3      220.16      250.87     31.16 o 
  -1   5   3        0.03      -15.11     17.59 o 
   1   5   3        0.19       -0.64     18.13 o 
   3   5   3      136.46      166.28     33.59 o 
   5   5   3     1495.63     1662.66     75.95 o 
   7   5   3       18.07       18.57     24.83 o 
   9   5   3      141.20      216.33     40.75 o 
  11   5   3        3.06      -14.64     25.81 o 
  13   5   3        1.64      -22.78     35.20 o 
  15   5   3       14.03       28.52     35.21 o 
  17   5   3       54.72       57.88     41.63 o 
  19   5   3       40.40       64.11     71.63 o 
 -20   6   3     3481.07     3594.55    272.33 o 
 -18   6   3     1015.22      669.38    130.22 o 
 -16   6   3      276.42      474.91    113.87 o 
 -14   6   3      897.55     1119.72    140.05 o 
 -12   6   3     1126.38     1140.41    135.59 o 
 -10   6   3     1564.34     1975.80    166.46 o 
  -8   6   3      715.95      852.65    106.44 o 
  -6   6   3      610.78      640.80     95.81 o 
  -4   6   3     1182.40     1181.93     78.88 o 
  -2   6   3     1275.75     1205.40     81.47 o 
   0   6   3      926.25      969.47     76.02 o 
   2   6   3     4286.74     4228.20    171.99 o 
   4   6   3      977.47      923.48     80.68 o 
   6   6   3      532.79      576.26     71.14 o 
   8   6   3      492.58      722.52     84.83 o 
  10   6   3     1239.58     1261.43    101.42 o 
  12   6   3      958.17      936.96     95.19 o 
  14   6   3      413.50      441.76    186.98 o 
  16   6   3     1611.08     1776.72    385.11 o 
 -15   7   3      127.44      134.91     91.69 o 
 -13   7   3        3.37      -58.42     65.17 o 
 -11   7   3      278.22      275.87     81.06 o 
  -9   7   3      269.54      247.86     81.06 o 
  -7   7   3       49.98       36.81     55.11 o 
  -5   7   3       21.25       -0.11     47.56 o 
  -3   7   3      791.97      766.29     58.66 o 
  -1   7   3      569.48      631.26     69.02 o 
   1   7   3      251.01      260.25     53.07 o 
   3   7   3      749.29      759.65     80.27 o 
   5   7   3      546.11      557.45     75.57 o 
   7   7   3      126.21       85.26     72.20 o 
   9   7   3       65.80      148.42     55.54 o 
  11   7   3      336.29      328.38    100.95 o 
  -8   8   3       45.25       21.26     62.65 o 
  -6   8   3      305.49      241.00     83.92 o 
  -4   8   3        0.65       -9.83     52.70 o 
  -2   8   3        0.85      -34.53     49.73 o 
   0   8   3      210.11      105.93     46.02 o 
   2   8   3     1370.50     1294.01    125.30 o 
   4   8   3      351.80      338.66    105.35 o 
 -28   0   4       60.43      263.75     92.95 o 
 -26   0   4      114.22      125.99     75.11 o 
 -24   0   4     2791.40     2427.50    187.27 o 
 -22   0   4      238.04      279.99     75.57 o 
 -20   0   4     3388.05     3509.49    214.13 o 
 -18   0   4    10299.85    10684.76    480.63 o 
 -16   0   4    10427.18     9321.30    417.29 o 
 -14   0   4    26150.38    23934.56    960.35 o 
 -12   0   4    18124.68    17151.21    695.56 o 
 -10   0   4    44253.14    41855.46   1735.37 o 
  -8   0   4     7554.94     6820.67    244.89 o 
  -6   0   4      896.42      856.58     42.83 o 
  -4   0   4     1276.81     1260.36     68.02 o 
  -2   0   4       34.42       29.77     15.46 o 
   0   0   4     7727.69     7060.98    205.82 o 
   2   0   4     3610.36     3492.03    114.91 o 
   4   0   4     2419.33     2572.68     94.17 o 
   6   0   4     6397.34     6175.62    193.59 o 
   8   0   4     1351.78     1141.34     64.14 o 
  10   0   4     6560.73     6462.40    288.28 o 
  12   0   4     8461.63     8861.67    282.94 o 
  14   0   4     5780.22     6261.74    221.09 o 
  16   0   4     6570.98     7555.52    397.97 o 
  18   0   4     3183.34     3394.14    244.66 o 
  20   0   4     2397.19     2743.50    237.11 o 
  22   0   4      832.25     1192.89    181.55 o 
 -27   1   4      179.38      205.20    106.32 o 
 -25   1   4      309.73      304.29     62.86 o 
 -23   1   4      359.90      430.27     66.24 o 
 -21   1   4      366.60      433.04     61.17 o 
 -19   1   4       32.22       31.40     34.60 o 
 -17   1   4     1036.87     1049.91     72.37 o 
 -15   1   4        1.23       17.70     23.50 o 
 -13   1   4        2.50       11.95     14.28 o 
 -11   1   4     5404.22     5580.45    141.94 o 
  -9   1   4       74.76       87.74     13.90 o 
  -7   1   4        5.00       -9.49      9.49 o 
  -5   1   4      249.89      240.92     20.25 o 
  -3   1   4       71.02       87.36     15.18 o 
  -1   1   4     4241.62     4082.10     89.32 o 
   1   1   4      195.05      201.50     16.08 o 
   3   1   4     1394.82     1335.99     42.55 o 
   5   1   4     3664.73     3951.22     94.62 o 
   7   1   4      630.06      812.35     36.95 o 
   9   1   4     1541.52     1551.67     55.84 o 
  11   1   4      891.32      902.95     46.03 o 
  13   1   4      295.81      420.83     58.23 o 
  15   1   4      293.05      196.99     43.22 o 
  17   1   4      135.20       80.62     41.82 o 
  19   1   4       11.83      -27.20     54.55 o 
  21   1   4      335.95      311.50     82.36 o 
  23   1   4       17.41       15.37    121.36 o 
 -28   2   4      236.41      220.18     67.40 o 
 -26   2   4      781.99      787.98     90.82 o 
 -24   2   4      878.57      946.25     91.54 o 
 -22   2   4       18.58       46.30     38.72 o 
 -20   2   4      955.90      820.69    118.90 o 
 -18   2   4      375.59      410.91     54.65 o 
 -16   2   4      506.84      531.46     57.35 o 
 -14   2   4      893.11      851.60     62.21 o 
 -12   2   4     2273.29     2230.21     71.35 o 
 -10   2   4     5265.98     5018.19    149.98 o 
  -8   2   4     2012.45     1863.48     83.44 o 
  -6   2   4     2197.25     1790.16     56.11 o 
  -4   2   4    19147.03    18601.04    420.83 o 
  -2   2   4     4150.58     3620.54    100.48 o 
   0   2   4    10949.99    10837.50    219.20 o 
   2   2   4     3779.81     3649.43     87.13 o 
   4   2   4     4756.79     4468.43    104.58 o 
   6   2   4     7045.28     6611.21    147.51 o 
   8   2   4     3213.12     2807.15     78.14 o 
  10   2   4     3298.67     3270.48    110.00 o 
  12   2   4     1091.57      950.97     61.07 o 
  14   2   4       47.20       49.84     31.33 o 
  16   2   4     2108.58     1973.06     97.97 o 
  18   2   4      129.41      227.96     50.57 o 
  20   2   4      238.61      280.20     87.23 o 
  22   2   4       39.18       42.94     73.28 o 
 -27   3   4      893.13      797.21     97.41 o 
 -25   3   4     1555.58     1625.73    173.89 o 
 -23   3   4     2516.88     2383.80    176.12 o 
 -21   3   4      382.09      387.63     63.51 o 
 -19   3   4      205.13      237.56     50.57 o 
 -17   3   4      425.77      409.50     55.45 o 
 -15   3   4       52.67      126.21     53.33 o 
 -13   3   4      246.43      342.88     44.39 o 
 -11   3   4     7745.44     8162.36    234.57 o 
  -9   3   4      551.75      602.48     34.89 o 
  -7   3   4      646.92      614.92     70.91 o 
  -5   3   4     1404.96     1309.09     48.65 o 
  -3   3   4    13851.79    13573.12    394.08 o 
  -1   3   4    14746.69    14983.57    348.45 o 
   1   3   4     8806.41     8939.44    189.33 o 
   3   3   4     8324.76     8060.10    174.35 o 
   5   3   4     8146.47     8156.41    177.88 o 
   7   3   4      259.29      274.51     24.89 o 
   9   3   4     1478.75     1372.67     89.05 o 
  11   3   4     1206.56     1210.44     74.47 o 
  13   3   4      526.11      463.81     50.51 o 
  15   3   4        6.05        3.97     31.33 o 
  17   3   4      160.39      160.11     44.97 o 
  19   3   4       79.04       62.60     43.63 o 
  21   3   4      368.17      385.71     72.68 o 
 -24   4   4      108.04       51.45     50.89 o 
 -22   4   4        3.48      -26.06     41.12 o 
 -20   4   4      572.97      640.54     74.48 o 
 -18   4   4      207.25      247.04     50.92 o 
 -16   4   4      337.00      292.19     51.04 o 
 -14   4   4      587.18      607.63     60.47 o 
 -12   4   4     1106.91     1153.77     74.97 o 
 -10   4   4       46.48       18.92     26.48 o 
  -8   4   4       17.78        7.29     16.98 o 
  -6   4   4      575.22      656.94     38.47 o 
  -4   4   4     1476.73     1503.09     58.96 o 
  -2   4   4     1471.62     1510.34     58.75 o 
   0   4   4      100.16      109.71     21.75 o 
   2   4   4        3.02       -6.68     17.20 o 
   4   4   4        0.53      -17.02     17.02 o 
   6   4   4        0.85        5.24     33.38 o 
   8   4   4     1126.72     1126.78     63.10 o 
  10   4   4      739.69      632.48     76.51 o 
  12   4   4       57.28       -7.93     26.54 o 
  14   4   4       28.01       23.05     32.76 o 
  16   4   4     1285.89     1107.17     95.62 o 
  18   4   4      625.26      572.80    111.67 o 
  20   4   4        1.09       41.85     46.06 o 
 -23   5   4     2392.20     2143.86    212.53 o 
 -21   5   4      686.96      671.33    128.73 o 
 -19   5   4     1549.55     1556.90    168.29 o 
 -17   5   4     1247.54     1166.54     92.68 o 
 -15   5   4     1964.73     2156.23    117.41 o 
 -13   5   4     1144.18     1293.06    122.04 o 
 -11   5   4     5334.32     6372.12    337.95 o 
  -9   5   4     3376.21     3010.91    192.98 o 
  -7   5   4      407.23      405.55     47.16 o 
  -5   5   4        7.16       25.22     27.14 o 
  -3   5   4     3860.58     4059.88    157.83 o 
  -1   5   4     1005.15      937.91     70.56 o 
   1   5   4      849.29      937.31     73.27 o 
   3   5   4     1372.06     1425.47     92.11 o 
   5   5   4      521.20      520.56     99.24 o 
   7   5   4       59.72       52.60     54.88 o 
   9   5   4      432.41      480.86    129.19 o 
  11   5   4     1782.48     1817.58    117.19 o 
  13   5   4     2044.68     1926.29    375.74 o 
  15   5   4      253.01      174.25     54.48 o 
  17   5   4     1026.70      924.60     98.79 o 
 -20   6   4      271.05      324.46    109.53 o 
 -18   6   4       37.48        1.26     76.60 o 
 -16   6   4      168.16      245.00     95.69 o 
 -14   6   4       24.84        0.91     68.48 o 
 -12   6   4      290.41      216.99     83.12 o 
 -10   6   4      535.04      522.36    100.72 o 
  -8   6   4       95.34       77.97     57.85 o 
  -6   6   4       29.88       45.00     30.79 o 
  -4   6   4       95.80      172.08     41.00 o 
  -2   6   4       59.22       35.07     38.47 o 
   0   6   4     2295.83     2114.88    112.90 o 
   2   6   4       12.52       28.01     34.08 o 
   4   6   4      198.35      235.55     62.54 o 
   6   6   4      106.70      138.41     47.94 o 
   8   6   4        2.97      -37.86     43.27 o 
  10   6   4       92.89      118.08     71.28 o 
  12   6   4      624.13      808.49     91.15 o 
  14   6   4      150.16       75.34     51.54 o 
 -15   7   4       82.57      -13.38     78.31 o 
 -13   7   4        3.06      -53.28     53.28 o 
 -11   7   4       65.98      -29.61     60.14 o 
  -9   7   4      284.08      290.05     81.29 o 
  -7   7   4       42.48       87.00     59.45 o 
  -5   7   4      444.69      536.31     97.18 o 
  -3   7   4      960.52      965.55     81.50 o 
  -1   7   4     2216.09     2125.19    158.06 o 
   1   7   4     1081.95     1182.98    100.26 o 
   3   7   4     2159.27     2164.99    130.75 o 
   5   7   4      357.81      359.64    190.98 o 
   7   7   4      293.25      165.30     77.11 o 
   9   7   4       74.81       47.77     50.93 o 
  11   7   4      155.58      196.63     64.77 o 
  -8   8   4      154.12      161.89     78.20 o 
  -6   8   4      154.76      141.31     71.68 o 
  -4   8   4      682.78      738.78    120.39 o 
  -2   8   4       50.45       22.87     69.97 o 
   0   8   4     1028.87      998.94     93.93 o 
   2   8   4      851.79      879.33     92.10 o 
 -27   1   5     1127.46     1127.54    159.94 o 
 -25   1   5     2609.87     2323.64    134.19 o 
 -23   1   5     5173.85     4500.05    410.15 o 
 -21   1   5     1835.38     1774.12    103.65 o 
 -19   1   5     2304.37     2376.46    115.80 o 
 -17   1   5     9262.17     8168.00    542.94 o 
 -15   1   5     2906.14     2466.93     81.43 o 
 -13   1   5      423.73      284.16     26.36 o 
 -11   1   5     5168.59     4695.15    107.81 o 
  -9   1   5      367.52      320.20     21.58 o 
  -7   1   5     1130.09      965.39     62.30 o 
  -5   1   5      615.90      501.06     22.09 o 
  -3   1   5     7549.14     7549.02    184.08 o 
  -1   1   5     7109.81     6604.65    143.93 o 
   1   1   5      165.23      124.42     15.08 o 
   3   1   5    15014.03    13369.80    269.68 o 
   5   1   5    22414.66    21913.34    432.15 o 
   7   1   5      556.45      371.65     28.36 o 
   9   1   5     1752.85     1706.27     76.91 o 
  11   1   5     1422.48     1404.07     58.75 o 
  13   1   5     2602.31     2854.76    111.18 o 
  15   1   5     1450.91     1791.80    146.39 o 
  17   1   5      906.44      992.51    102.06 o 
  19   1   5      901.88     1090.35    159.60 o 
  21   1   5       39.30      -51.21     58.13 o 
 -28   2   5       32.62       64.82     62.99 o 
 -26   2   5      301.28      270.81     64.05 o 
 -24   2   5     2046.17     2012.40    486.86 o 
 -22   2   5      429.79      293.08     60.48 o 
 -20   2   5        9.39       -9.46     55.91 o 
 -18   2   5      244.23      123.33     39.72 o 
 -16   2   5      290.68      347.36     47.87 o 
 -14   2   5     1161.15     1169.45     50.95 o 
 -12   2   5      485.43      437.15     31.58 o 
 -10   2   5     7079.88     6954.52    174.86 o 
  -8   2   5     4609.45     4438.78    103.11 o 
  -6   2   5      378.03      263.90     34.71 o 
  -4   2   5    17074.11    17274.68    395.96 o 
  -2   2   5     7658.21     7506.81    187.45 o 
   0   2   5     1345.74     1250.34     40.50 o 
   2   2   5     1782.68     1686.62     62.43 o 
   4   2   5     1084.76     1046.17     44.11 o 
   6   2   5     4448.27     4432.12    109.29 o 
   8   2   5       93.42      127.55     21.60 o 
  10   2   5      145.71      180.56     34.31 o 
  12   2   5     1067.00     1162.56     86.78 o 
  14   2   5      263.17      302.54     46.32 o 
  16   2   5      241.48      241.73     48.87 o 
  18   2   5      339.53      290.97     56.00 o 
  20   2   5      195.08      231.68     74.87 o 
 -27   3   5       94.06      116.19     59.21 o 
 -25   3   5      635.19      598.50     79.55 o 
 -23   3   5      655.52      513.86     94.72 o 
 -21   3   5       65.23      111.34     43.21 o 
 -19   3   5      135.89      127.37     42.12 o 
 -17   3   5      114.47       36.85     37.04 o 
 -15   3   5     1572.76     1488.66     86.32 o 
 -13   3   5      556.64      680.52     56.68 o 
 -11   3   5      251.63      250.43     48.57 o 
  -9   3   5     1272.51     1393.27     63.24 o 
  -7   3   5      835.57      777.80     37.52 o 
  -5   3   5     2014.42     2055.83     90.13 o 
  -3   3   5     8255.13     8542.65    214.90 o 
  -1   3   5     1226.75     1220.59     42.39 o 
   1   3   5     2804.03     2809.31     85.92 o 
   3   3   5     2365.80     2486.63     71.26 o 
   5   3   5     6080.61     5818.30    137.07 o 
   7   3   5     1105.93     1071.96     47.88 o 
   9   3   5       39.02       10.17     24.89 o 
  11   3   5       33.80       47.47     28.62 o 
  13   3   5      284.51      299.84     45.70 o 
  15   3   5        9.71       27.79     35.92 o 
  17   3   5      432.28      469.49     62.01 o 
  19   3   5       18.66        8.54     46.46 o 
 -24   4   5     1337.92     1414.96    113.34 o 
 -22   4   5       29.27       21.54     55.11 o 
 -20   4   5      631.33      481.87     65.18 o 
 -18   4   5     1879.56     2329.79    120.79 o 
 -16   4   5     2511.43     2518.48    121.56 o 
 -14   4   5     4538.25     4758.30    181.29 o 
 -12   4   5     3379.75     3516.58    141.39 o 
 -10   4   5     4453.89     4256.36    123.28 o 
  -8   4   5     2094.39     1919.36    141.67 o 
  -6   4   5     1020.95      986.36     65.58 o 
  -4   4   5     4682.63     5132.73    181.84 o 
  -2   4   5      209.29      254.72     41.10 o 
   0   4   5      169.70      142.77     34.58 o 
   2   4   5       47.35       34.13     28.45 o 
   4   4   5      659.01      709.79    101.06 o 
   6   4   5     1911.63     1815.81    102.26 o 
   8   4   5      753.52      762.77     73.26 o 
  10   4   5     1138.95     1241.36     93.60 o 
  12   4   5     2307.83     2097.22    122.34 o 
  14   4   5      974.85     1108.71     98.00 o 
  16   4   5     3074.42     3064.00    158.75 o 
  18   4   5      519.89      355.51     84.37 o 
 -23   5   5       21.33       37.04     85.40 o 
 -21   5   5      115.09      184.87     88.72 o 
 -19   5   5       35.73      -61.97     61.97 o 
 -17   5   5      121.39       72.25     69.17 o 
 -15   5   5        0.70       37.61     62.42 o 
 -13   5   5        2.22       77.28     60.82 o 
 -11   5   5      622.83      527.28     93.75 o 
  -9   5   5        2.43       -9.15     43.10 o 
  -7   5   5       30.22       74.77     31.09 o 
  -5   5   5      132.30      141.97     45.56 o 
  -3   5   5      261.32      274.94     45.79 o 
  -1   5   5       45.68       90.99     52.93 o 
   1   5   5      228.15      204.36     43.65 o 
   3   5   5       10.11      -27.38     27.38 o 
   5   5   5        7.49       26.05     33.44 o 
   7   5   5      295.63      252.95     50.18 o 
   9   5   5       95.06      170.53     49.60 o 
  11   5   5       58.07       22.86     40.67 o 
  13   5   5       34.15        1.59     43.87 o 
  15   5   5       69.45       73.20     52.33 o 
 -20   6   5      249.08      306.97    110.78 o 
 -18   6   5      245.61      233.57     97.18 o 
 -16   6   5      447.94      487.83    116.16 o 
 -14   6   5     2001.62     2805.93    219.85 o 
 -12   6   5      610.86      694.31    119.01 o 
 -10   6   5      555.70      637.03    107.01 o 
  -8   6   5      558.77      608.68    100.38 o 
  -6   6   5     1775.77     1922.19    204.99 o 
  -4   6   5     3046.63     3020.73    154.11 o 
  -2   6   5       55.95       33.65     35.35 o 
   0   6   5      414.62      401.57     59.70 o 
   2   6   5      496.89      555.33     71.69 o 
   4   6   5      124.05      148.56     51.00 o 
   6   6   5      673.61      677.66     80.95 o 
   8   6   5      633.63      649.91    233.91 o 
  10   6   5      333.43      372.04     67.83 o 
  12   6   5      242.04      226.36     61.57 o 
 -15   7   5      579.46      755.82    141.77 o 
 -13   7   5       74.66       51.79     68.94 o 
 -11   7   5      711.77      618.05    117.99 o 
  -9   7   5      382.60      234.94     83.57 o 
  -7   7   5       57.65       45.39     61.51 o 
  -5   7   5        1.67      -46.53     46.53 o 
  -3   7   5     1478.11     1339.49     97.70 o 
  -1   7   5      293.01      344.25     62.68 o 
   1   7   5      887.07      986.57    125.59 o 
   3   7   5       87.53       27.52     44.05 o 
   5   7   5      782.67      853.27    181.15 o 
   7   7   5        1.43        4.64     45.86 o 
   9   7   5       39.85       68.42     56.79 o 
  -6   8   5      459.64      381.05     96.03 o 
  -4   8   5      659.69      505.90    104.72 o 
  -2   8   5      141.55      153.88     68.88 o 
   0   8   5       22.22      -22.84     42.11 o 
 -28   0   6      958.95      926.73    135.02 o 
 -26   0   6     3016.54     3053.21    216.88 o 
 -24   0   6     8330.20     6375.33    339.55 o 
 -22   0   6      107.79      133.08     64.37 o 
 -20   0   6     2828.01     2584.93    173.55 o 
 -18   0   6     3931.96     3245.28    187.61 o 
 -16   0   6     3092.58     2618.31    156.17 o 
 -14   0   6     1851.01     1821.12    115.93 o 
 -12   0   6      535.46      551.30     40.98 o 
 -10   0   6     3008.19     2826.79    126.50 o 
  -8   0   6     1904.49     1998.24     79.99 o 
  -6   0   6     3520.48     3734.58    171.95 o 
  -4   0   6    12757.11    13237.52    374.29 o 
  -2   0   6     1054.59      806.93     45.60 o 
   0   0   6     1987.01     1675.94     71.91 o 
   2   0   6     4730.59     4681.33    154.81 o 
   4   0   6     4991.94     4733.38    160.38 o 
   6   0   6     7473.08     7225.44    230.39 o 
   8   0   6      469.04      402.29     47.07 o 
  10   0   6     3782.03     4156.54    161.01 o 
  12   0   6     9941.29    10204.41    327.38 o 
  14   0   6     1672.92     1973.97    168.29 o 
  16   0   6     1588.03     1503.74    159.94 o 
  18   0   6     1043.17      988.93    150.23 o 
  20   0   6      725.46      933.82    155.60 o 
 -29   1   6       68.13      107.60     60.49 o 
 -27   1   6      142.90      230.51     62.14 o 
 -25   1   6       41.35       79.88     46.86 o 
 -23   1   6      726.22      572.25     69.02 o 
 -21   1   6       68.65       79.26     39.78 o 
 -19   1   6      544.05      466.86     56.34 o 
 -17   1   6      536.69      541.17     39.76 o 
 -15   1   6        8.62       29.75     19.07 o 
 -13   1   6      566.16      549.37     30.80 o 
 -11   1   6       98.08       83.10     15.86 o 
  -9   1   6      171.34      182.41     18.35 o 
  -7   1   6      893.51      873.67     35.73 o 
  -5   1   6      333.90      404.32     22.51 o 
  -3   1   6      768.26      705.59     28.02 o 
  -1   1   6     1531.67     1510.54     49.01 o 
   1   1   6      296.34      262.15     22.64 o 
   3   1   6     3959.78     3717.99     92.43 o 
   5   1   6     1014.89      985.81     42.47 o 
   7   1   6      187.58      202.78     25.91 o 
   9   1   6      455.58      466.62     35.93 o 
  11   1   6      198.29      219.62     31.74 o 
  13   1   6      474.74      557.45     55.35 o 
  15   1   6       85.34       88.23     39.94 o 
  17   1   6       71.70       -7.72     49.26 o 
  19   1   6      140.89       70.38     69.45 o 
 -28   2   6      396.06      351.31     87.29 o 
 -26   2   6      556.89      665.84    296.91 o 
 -24   2   6      665.63      563.53     75.05 o 
 -22   2   6      141.82      102.30     68.88 o 
 -20   2   6       57.55       95.37     76.54 o 
 -18   2   6      501.49      430.62     56.36 o 
 -16   2   6      371.03      352.35     84.89 o 
 -14   2   6     3719.06     3741.31    151.22 o 
 -12   2   6     2782.97     2677.66     85.71 o 
 -10   2   6     9508.04     9388.44    199.39 o 
  -8   2   6    13163.25    12542.03    256.30 o 
  -6   2   6     9173.57     9215.67    227.37 o 
  -4   2   6    15377.14    15723.92    380.03 o 
  -2   2   6     8052.81     7381.02    187.57 o 
   0   2   6     2626.49     2386.64     64.18 o 
   2   2   6     2445.91     2484.62     69.26 o 
   4   2   6      107.12       85.64     18.96 o 
   6   2   6       58.03       35.44     20.63 o 
   8   2   6      197.55      179.44     30.40 o 
  10   2   6        6.32       24.94     35.33 o 
  12   2   6      914.22      966.10     95.95 o 
  14   2   6      185.21      189.71     43.66 o 
  16   2   6      526.34      544.49     67.60 o 
  18   2   6      559.22      607.85     71.75 o 
  20   2   6      798.32      890.04    134.28 o 
 -27   3   6      172.70      227.46    109.30 o 
 -25   3   6      154.58      172.01     59.80 o 
 -23   3   6     1332.39     1120.70    109.18 o 
 -21   3   6      247.33      288.44     55.17 o 
 -19   3   6     1373.14     1318.56     89.83 o 
 -17   3   6     1383.53     1270.71     85.56 o 
 -15   3   6     2050.72     1788.93     93.21 o 
 -13   3   6      845.53      767.40     44.65 o 
 -11   3   6     5066.55     5068.73    138.64 o 
  -9   3   6     4600.21     4665.48    127.44 o 
  -7   3   6     4546.02     4471.34    130.87 o 
  -5   3   6       46.78       11.17     19.76 o 
  -3   3   6     3384.23     3452.52    108.02 o 
  -1   3   6     2424.17     2366.81     84.10 o 
   1   3   6     1296.13     1234.63     59.74 o 
   3   3   6     3067.19     2837.17     96.57 o 
   5   3   6     3478.50     3436.51     94.38 o 
   7   3   6        7.65        9.42     21.62 o 
   9   3   6      208.31      257.17     40.84 o 
  11   3   6      570.15      725.46     59.28 o 
  13   3   6     1939.78     1729.19    115.66 o 
  15   3   6      147.23      137.84     53.72 o 
  17   3   6      104.53      168.32     59.08 o 
  19   3   6      488.36      547.75     87.67 o 
 -24   4   6        6.68      -10.75     71.80 o 
 -22   4   6      232.31      235.97     87.69 o 
 -20   4   6       22.53       62.54     63.91 o 
 -18   4   6       20.40       61.28     59.22 o 
 -16   4   6      119.50      164.40     66.77 o 
 -14   4   6      703.53      567.06     96.83 o 
 -12   4   6       27.93       33.61     48.02 o 
 -10   4   6       64.09      136.87     41.90 o 
  -8   4   6       72.09       48.05     28.15 o 
  -6   4   6     1526.37     1598.77     86.13 o 
  -4   4   6        0.55       38.00     27.86 o 
  -2   4   6      198.45      209.40     40.09 o 
   0   4   6      266.03      272.39     45.29 o 
   2   4   6      318.14      286.33     35.87 o 
   4   4   6        1.54       19.35     23.80 o 
   6   4   6      142.06      142.82     40.17 o 
   8   4   6      483.26      397.31     60.21 o 
  10   4   6      105.59       95.94     42.24 o 
  12   4   6        5.56      -20.11     37.02 o 
  14   4   6       45.97       75.98     47.75 o 
  16   4   6       80.07       19.08     51.30 o 
 -23   5   6     1983.03     1581.71    187.50 o 
 -21   5   6     2233.52     2318.55    213.33 o 
 -19   5   6     1401.81     1486.48    174.46 o 
 -17   5   6     2212.01     2505.93    202.59 o 
 -15   5   6     3535.76     3736.32    253.35 o 
 -13   5   6      189.26      235.51     74.43 o 
 -11   5   6     1121.24     1324.25    136.28 o 
  -9   5   6      718.96      716.07     79.29 o 
  -7   5   6        6.76      -17.80     28.93 o 
  -5   5   6      249.23      313.44     50.06 o 
  -3   5   6      196.78      290.91     71.45 o 
  -1   5   6      395.15      410.26     57.10 o 
   1   5   6     1578.23     1765.30    199.27 o 
   3   5   6     1391.48     1431.51    103.12 o 
   5   5   6     7284.83     7937.54    283.63 o 
   7   5   6      982.16     1047.68     93.35 o 
   9   5   6      873.99      972.11     91.34 o 
  11   5   6     2111.55     2205.98    210.76 o 
  13   5   6     2601.79     2644.57    168.00 o 
  15   5   6      170.97      225.72     88.66 o 
 -20   6   6      115.72       97.98     94.43 o 
 -18   6   6      262.98      206.25     96.83 o 
 -16   6   6      268.81      230.83     92.83 o 
 -14   6   6      100.90       37.73     69.28 o 
 -12   6   6      143.11      163.60     77.74 o 
 -10   6   6      543.40      427.47     91.23 o 
  -8   6   6       95.91       36.70     56.36 o 
  -6   6   6        0.94      -26.43     26.43 o 
  -4   6   6      185.93      165.26     62.37 o 
  -2   6   6      167.24      160.48     47.53 o 
   0   6   6      131.58       52.45     46.93 o 
   2   6   6      704.73      765.31    108.15 o 
   4   6   6      127.58      166.08    124.04 o 
   6   6   6       77.89       -2.19     40.67 o 
   8   6   6       11.65      -39.12     39.12 o 
  10   6   6       15.21        2.06     46.80 o 
  12   6   6      195.38      275.53     73.40 o 
 -15   7   6      238.15      258.04     99.58 o 
 -13   7   6       32.94      -10.86     74.20 o 
 -11   7   6      261.19      377.28     99.58 o 
  -9   7   6     1144.00     1272.80    153.77 o 
  -7   7   6      616.08      721.17    120.39 o 
  -5   7   6      485.76      493.73     98.66 o 
  -3   7   6      131.70      124.81     48.62 o 
  -1   7   6      931.63      937.86     90.78 o 
   1   7   6       38.64        2.64     43.45 o 
   3   7   6      526.24      544.39     79.09 o 
   5   7   6      416.81      356.80     72.34 o 
   7   7   6       95.11       84.78     97.58 o 
 -29   1   7      519.62      533.07     85.06 o 
 -27   1   7      318.26      234.26     62.40 o 
 -25   1   7      277.89      224.64     56.87 o 
 -23   1   7     3726.18     3013.63    246.55 o 
 -21   1   7     2128.51     2070.70    159.37 o 
 -19   1   7     3555.71     3228.84    276.50 o 
 -17   1   7      742.53      637.34     49.86 o 
 -15   1   7     5263.69     4973.16    120.78 o 
 -13   1   7     3225.96     3039.89     81.63 o 
 -11   1   7     4419.57     4150.85    101.41 o 
  -9   1   7     4207.70     4239.77    101.09 o 
  -7   1   7     1735.20     1672.12     50.85 o 
  -5   1   7     2842.80     3445.40     84.24 o 
  -3   1   7     2939.92     2830.50     72.99 o 
  -1   1   7     4514.51     4168.41     99.54 o 
   1   1   7     3876.49     3592.30     90.73 o 
   3   1   7     1908.16     1944.37     61.72 o 
   5   1   7     3373.36     3184.31     88.11 o 
   7   1   7     2474.73     2397.20     76.84 o 
   9   1   7     3184.05     3222.34     96.25 o 
  11   1   7     2493.89     2496.15     92.64 o 
  13   1   7     3984.90     3738.46    133.96 o 
  15   1   7      151.26      208.21     46.09 o 
  17   1   7      102.15       73.94     53.23 o 
  19   1   7     1136.13     1234.73    145.60 o 
 -28   2   7        3.88      -34.17     51.28 o 
 -26   2   7      311.68      204.16    119.53 o 
 -24   2   7     1522.44     1421.90    174.46 o 
 -22   2   7       17.76       13.26     38.48 o 
 -20   2   7      402.17      421.55    132.50 o 
 -18   2   7      338.20      318.21     75.11 o 
 -16   2   7        9.78       10.84     24.29 o 
 -14   2   7      802.37      877.37     64.98 o 
 -12   2   7     5543.62     5275.93    125.68 o 
 -10   2   7     5671.56     5774.94    133.03 o 
  -8   2   7     3210.24     3207.54    101.25 o 
  -6   2   7        8.06       50.87     37.40 o 
  -4   2   7     9355.99     9565.40    238.22 o 
  -2   2   7     2405.57     2086.03     75.68 o 
   0   2   7     1848.05     1757.72     54.09 o 
   2   2   7      859.46      805.02     38.17 o 
   4   2   7      248.51      303.31     38.48 o 
   6   2   7       25.65        5.77     18.55 o 
   8   2   7       42.14       11.26     25.69 o 
  10   2   7      159.80       97.52     34.20 o 
  12   2   7     1261.02     1028.52     70.27 o 
  14   2   7       13.43       30.60     36.79 o 
  16   2   7      148.38      122.50     45.56 o 
  18   2   7      244.05      264.67    101.06 o 
 -27   3   7        8.37      120.61     81.06 o 
 -25   3   7       27.75      -58.76     62.65 o 
 -23   3   7       57.55      -34.30     57.51 o 
 -21   3   7     1309.46     1060.27    129.65 o 
 -19   3   7        2.13       27.78     52.36 o 
 -17   3   7     1843.16     1671.80    148.17 o 
 -15   3   7     2880.09     3633.42    226.25 o 
 -13   3   7      511.79      591.50     65.80 o 
 -11   3   7     4288.05     4223.61    156.02 o 
  -9   3   7     3213.69     3518.66    137.91 o 
  -7   3   7      371.08      356.32     36.59 o 
  -5   3   7      554.50      479.57     40.29 o 
  -3   3   7       33.32       18.42     20.02 o 
  -1   3   7     2282.64     2293.76     85.74 o 
   1   3   7      274.54      258.91     50.30 o 
   3   3   7       69.82       69.06     26.06 o 
   5   3   7     1169.92     1101.36     63.93 o 
   7   3   7       56.41       87.53     53.62 o 
   9   3   7      209.45      186.76     48.22 o 
  11   3   7      520.68      483.34     68.76 o 
  13   3   7      209.03      136.33     52.79 o 
  15   3   7       49.77      -28.37     48.37 o 
  17   3   7      119.32        6.00     56.30 o 
 -24   4   7     3070.65     3216.70    246.49 o 
 -22   4   7      909.51      758.22    127.02 o 
 -20   4   7      853.81      674.76    118.79 o 
 -18   4   7      896.85     1003.45    131.25 o 
 -16   4   7      386.92      280.79     79.91 o 
 -14   4   7     2566.65     3150.28    213.91 o 
 -12   4   7      982.21     1098.00    122.44 o 
 -10   4   7     1798.40     1779.14     94.22 o 
  -8   4   7      472.59      429.01     50.57 o 
  -6   4   7       35.71       32.94     30.43 o 
  -4   4   7     2192.83     2677.96    122.16 o 
  -2   4   7     4000.76     4191.27    182.52 o 
   0   4   7     2545.12     2671.47    165.75 o 
   2   4   7     5593.21     6035.85    176.25 o 
   4   4   7      166.77      153.79     33.53 o 
   6   4   7     1142.19     1182.63    107.64 o 
   8   4   7      846.66      792.27     81.11 o 
  10   4   7      971.86     1167.22     97.31 o 
  12   4   7     1783.57     1597.23    115.64 o 
  14   4   7      151.10      208.27     62.06 o 
  16   4   7       86.20       97.48     77.00 o 
 -23   5   7       70.47       56.59     84.72 o 
 -21   5   7       61.96       89.75     86.32 o 
 -19   5   7      202.77      192.87     90.66 o 
 -17   5   7      415.53      535.39    113.98 o 
 -15   5   7       46.95       85.75     69.63 o 
 -13   5   7       48.14       20.69     58.65 o 
 -11   5   7      126.19      110.78     60.36 o 
  -9   5   7        7.82       20.99     31.73 o 
  -7   5   7      112.43       86.83     49.85 o 
  -5   5   7       61.31       46.02     38.93 o 
  -3   5   7      362.54      380.85     57.57 o 
  -1   5   7       88.30      124.15     66.42 o 
   1   5   7      167.08      147.89     45.03 o 
   3   5   7        2.27       26.18     35.19 o 
   5   5   7        0.53       36.38     52.48 o 
   7   5   7      193.03      187.23     56.76 o 
   9   5   7        2.14       13.63     42.24 o 
  11   5   7        8.80      -14.56     43.84 o 
  13   5   7      118.77       78.22     55.53 o 
 -20   6   7      146.13      190.93    100.95 o 
 -18   6   7       15.07       99.24     86.09 o 
 -16   6   7       12.71       36.01     78.20 o 
 -14   6   7     1611.78     2116.19    199.96 o 
 -12   6   7      423.95      322.40     93.06 o 
 -10   6   7      743.75      782.00    121.99 o 
  -8   6   7      621.20      728.95    115.47 o 
  -6   6   7      465.65      499.94     66.12 o 
  -4   6   7      647.05      511.40     83.40 o 
  -2   6   7     1538.38     1566.35    107.85 o 
   0   6   7     2092.29     2322.72    131.15 o 
   2   6   7     1251.70     1323.41    105.53 o 
   4   6   7      131.41       65.93     47.74 o 
   6   6   7      351.81      365.56     69.76 o 
   8   6   7      317.64      271.26    130.50 o 
  10   6   7      308.61      213.44     63.39 o 
 -13   7   7       34.41      -20.69     71.00 o 
 -11   7   7      995.17     1023.34    146.68 o 
  -9   7   7      579.61      658.75    122.90 o 
  -7   7   7       97.37      100.38     75.57 o 
  -5   7   7       35.58       10.79     49.62 o 
  -3   7   7      244.91      145.43     51.59 o 
  -1   7   7      264.23      348.34     66.89 o 
   1   7   7      291.15      242.71     62.77 o 
   3   7   7        1.22       25.65     47.03 o 
   5   7   7      460.76      392.79     76.27 o 
 -28   0   8      696.49      990.76    138.68 o 
 -26   0   8     3273.88     3026.00    219.16 o 
 -24   0   8     6862.55     5751.33    318.17 o 
 -22   0   8     2113.00     1587.89    140.97 o 
 -20   0   8      738.34      716.03     92.72 o 
 -18   0   8      166.56      155.32     36.06 o 
 -16   0   8     3354.78     3030.43    208.65 o 
 -14   0   8     1050.66     1198.94     68.06 o 
 -12   0   8     3679.07     3465.19    127.85 o 
 -10   0   8      558.36      734.49     65.34 o 
  -8   0   8        9.21       -6.51     18.13 o 
  -6   0   8       48.46      227.38     51.16 o 
  -4   0   8    14440.19    14711.92    422.74 o 
  -2   0   8    15776.04    15647.02    447.28 o 
   0   0   8    11881.00    11419.67    338.92 o 
   2   0   8    14827.37    14584.69    426.03 o 
   4   0   8     4868.77     5032.70    178.36 o 
   6   0   8     1910.15     2063.84    102.30 o 
   8   0   8     3332.33     3460.90    146.22 o 
  10   0   8     1309.05     1431.19     93.66 o 
  12   0   8     1565.14     1514.16    101.52 o 
  14   0   8       41.10        5.26     63.91 o 
  16   0   8       37.89      -46.42     69.28 o 
  18   0   8       94.12       40.59     84.72 o 
 -27   1   8       28.88       -8.10     48.36 o 
 -25   1   8        5.65      -25.25     41.06 o 
 -23   1   8      307.79      285.25     55.96 o 
 -21   1   8        4.37        1.78     34.41 o 
 -19   1   8      789.41      715.67     49.93 o 
 -17   1   8      698.20      644.40     39.29 o 
 -15   1   8     1683.74     1548.80     57.41 o 
 -13   1   8      792.64      790.27     39.55 o 
 -11   1   8      426.59      464.45     30.26 o 
  -9   1   8      863.51      848.16     45.65 o 
  -7   1   8     1620.62     1740.21     54.33 o 
  -5   1   8       38.63       79.04     24.80 o 
  -3   1   8     2575.54     2692.78     73.28 o 
  -1   1   8       18.99       14.20     15.16 o 
   1   1   8     1259.27     1219.06     48.10 o 
   3   1   8        3.81       12.59     19.04 o 
   5   1   8       33.79       27.97     20.69 o 
   7   1   8      182.97      195.24     29.88 o 
   9   1   8       38.12       -9.77     23.79 o 
  11   1   8        4.02      -27.32     27.32 o 
  13   1   8      398.87      174.64     47.25 o 
  15   1   8       34.36       51.72     51.03 o 
  17   1   8       54.60       88.70     58.76 o 
 -28   2   8       22.53        1.83     67.11 o 
 -26   2   8      420.63      317.08     68.32 o 
 -24   2   8     2695.71     2674.61    176.75 o 
 -22   2   8     1702.58     1628.47    107.92 o 
 -20   2   8     1287.61     1134.38     85.15 o 
 -18   2   8      613.14      597.44     62.80 o 
 -16   2   8        8.28        4.42     22.42 o 
 -14   2   8     8221.98     8136.32    214.73 o 
 -12   2   8     5728.26     5798.28    162.49 o 
 -10   2   8     2884.79     3186.01    109.31 o 
  -8   2   8      629.32      582.65     42.70 o 
  -6   2   8       18.63       40.68     22.06 o 
  -4   2   8     1859.34     1869.94     74.10 o 
  -2   2   8     2545.04     2461.32     88.05 o 
   0   2   8     1068.79     1105.76     58.17 o 
   2   2   8     1686.24     1672.97     73.24 o 
   4   2   8      370.58      305.29     38.25 o 
   6   2   8      322.13      364.14     41.26 o 
   8   2   8      668.54      855.25     58.52 o 
  10   2   8      545.36      452.07     65.28 o 
  12   2   8     1002.79     1064.71    114.73 o 
  14   2   8      255.27      326.93    108.44 o 
  16   2   8      272.55      164.14     63.70 o 
 -27   3   8       99.51       -8.92     72.94 o 
 -25   3   8      115.86      161.20     82.54 o 
 -23   3   8     1214.96     1051.12    137.31 o 
 -21   3   8      786.54      909.36    124.39 o 
 -19   3   8     1617.69     1550.27    151.48 o 
 -17   3   8       21.71       62.99     53.05 o 
 -15   3   8     7398.14     7997.28    399.46 o 
 -13   3   8     4277.58     4817.86    178.09 o 
 -11   3   8     3123.00     2965.41    103.33 o 
  -9   3   8     2287.92     2385.60     98.37 o 
  -7   3   8     2043.51     2135.20    117.89 o 
  -5   3   8       34.27       63.47     24.51 o 
  -3   3   8     1511.17     1778.64    126.12 o 
  -1   3   8      168.49      169.29     31.52 o 
   1   3   8      830.82      804.93     54.26 o 
   3   3   8       58.02       67.12     27.35 o 
   5   3   8      573.75      589.99     50.16 o 
   7   3   8      633.26      682.53     73.93 o 
   9   3   8      842.48      888.84     85.36 o 
  11   3   8      434.79      451.64     91.80 o 
  13   3   8     2227.98     1880.41    179.09 o 
  15   3   8      224.63      186.32     65.18 o 
 -24   4   8      201.67      173.32     89.75 o 
 -22   4   8      757.85      577.58    115.36 o 
 -20   4   8       12.58      -56.59     56.59 o 
 -18   4   8      819.03     1012.02    135.48 o 
 -16   4   8       33.10       55.33     60.36 o 
 -14   4   8      458.06      549.34    100.61 o 
 -12   4   8        9.11       29.09     32.62 o 
 -10   4   8        3.97      -21.73     30.97 o 
  -8   4   8       51.43       33.66     51.73 o 
  -6   4   8      112.63       44.82     33.71 o 
  -4   4   8        4.74       45.13     27.69 o 
  -2   4   8     1072.65     1226.69     98.99 o 
   0   4   8     2043.40     2307.20     95.39 o 
   2   4   8      132.92      164.20     36.15 o 
   4   4   8      221.49      181.63     36.14 o 
   6   4   8      439.13      442.28     67.32 o 
   8   4   8      125.81      150.33     51.45 o 
  10   4   8        5.79      -40.78     40.78 o 
  12   4   8       31.75       20.41     62.02 o 
  14   4   8       10.93      -72.43     72.43 o 
 -21   5   8     1008.45     1001.96    153.66 o 
 -19   5   8      165.92      175.38     87.92 o 
 -17   5   8      321.81      350.07     96.83 o 
 -15   5   8      949.94     1548.67    166.12 o 
 -13   5   8      413.29      465.54     98.89 o 
 -11   5   8      766.60      808.63    118.33 o 
  -9   5   8      503.77      454.39     58.86 o 
  -7   5   8      427.77      439.13     59.80 o 
  -5   5   8      912.50     1049.71     84.96 o 
  -3   5   8      627.07      756.58     77.21 o 
  -1   5   8     3982.56     4227.06    181.57 o 
   1   5   8      795.33      706.32     79.59 o 
   3   5   8      369.69      384.52     65.13 o 
   5   5   8     2145.23     2069.99    129.80 o 
   7   5   8      878.24      781.96     88.32 o 
   9   5   8      670.44      692.51     88.39 o 
  11   5   8      462.62      444.08     78.14 o 
 -18   6   8      603.49      593.59    134.91 o 
 -16   6   8      348.01       66.77     81.86 o 
 -14   6   8      431.50      278.16     96.15 o 
 -12   6   8       17.27       11.43     65.51 o 
 -10   6   8      375.97      428.95    102.21 o 
  -8   6   8      138.24       65.06     56.25 o 
  -6   6   8       41.24       72.18     44.27 o 
  -4   6   8      572.66      569.77     74.82 o 
  -2   6   8       50.97      -16.76     40.29 o 
   0   6   8       81.44       60.69     48.05 o 
   2   6   8     1320.98     1386.90    111.96 o 
   4   6   8        7.03      -16.59     44.26 o 
   6   6   8       61.75       58.40     51.87 o 
   8   6   8       11.56       15.76     51.37 o 
 -13   7   8      709.89      706.43    138.11 o 
 -11   7   8      606.15      526.13    115.81 o 
  -9   7   8      431.41      407.00    109.41 o 
  -7   7   8      171.59      229.80     92.95 o 
  -5   7   8      269.76      230.26     69.85 o 
  -3   7   8        1.44       16.33     46.25 o 
  -1   7   8      397.63      396.90     73.11 o 
   1   7   8      116.36      171.13     57.13 o 
 -27   1   9      725.73      592.80    109.01 o 
 -25   1   9      508.75      345.53     64.20 o 
 -23   1   9      520.91      561.56     70.64 o 
 -21   1   9      650.01      604.29     67.74 o 
 -19   1   9      632.12      629.74     56.23 o 
 -17   1   9      552.66      510.76     39.16 o 
 -15   1   9     7217.22     7248.01    167.50 o 
 -13   1   9     2802.70     2876.76     84.53 o 
 -11   1   9     1776.91     1919.13     63.15 o 
  -9   1   9     3421.23     3663.75    114.50 o 
  -7   1   9     6337.94     6768.51    190.84 o 
  -5   1   9     1576.57     1441.33     65.04 o 
  -3   1   9     2830.96     3101.05    102.23 o 
  -1   1   9      898.94      964.86    103.92 o 
   1   1   9     5166.30     5341.19    154.13 o 
   3   1   9       90.41      105.99     30.19 o 
   5   1   9     1207.97     1141.35     65.66 o 
   7   1   9      959.61      927.66     99.82 o 
   9   1   9      601.44      581.09     55.25 o 
  11   1   9      204.94      268.80     64.88 o 
  13   1   9     2037.82     1720.71    189.44 o 
  15   1   9      262.61      402.89    104.95 o 
 -26   2   9      597.53      343.78     96.49 o 
 -24   2   9      713.19      502.01    103.35 o 
 -22   2   9      488.49      406.09     95.01 o 
 -20   2   9     1176.49     1030.66    119.59 o 
 -18   2   9     5188.56     5104.24    281.02 o 
 -16   2   9      671.79      702.50    148.52 o 
 -14   2   9     2699.63     2704.09     98.93 o 
 -12   2   9     2468.03     2435.18     91.10 o 
 -10   2   9     1157.93     1259.83     63.88 o 
  -8   2   9      130.12      116.54     31.21 o 
  -6   2   9       31.94        0.32     21.28 o 
  -4   2   9      381.44      361.31     38.55 o 
  -2   2   9       93.02       88.76     27.00 o 
   0   2   9      275.79      226.92     36.97 o 
   2   2   9     4247.04     4294.60    138.31 o 
   4   2   9      327.94      311.27     52.24 o 
   6   2   9       44.57       19.51     27.49 o 
   8   2   9      346.50      293.49     42.45 o 
  10   2   9      327.04      298.20     61.61 o 
  12   2   9      788.02      711.21     84.28 o 
  14   2   9      186.82      173.06     67.68 o 
 -25   3   9      272.58      367.22    103.47 o 
 -23   3   9      184.66      217.79     87.57 o 
 -21   3   9      558.47      557.11    108.95 o 
 -19   3   9       12.23       -0.69     57.74 o 
 -17   3   9     1949.86     1660.94    155.48 o 
 -15   3   9      953.20      869.82     71.01 o 
 -13   3   9     2239.88     2277.00    112.43 o 
 -11   3   9      893.26      861.82     57.66 o 
  -9   3   9      435.01      411.39     43.23 o 
  -7   3   9      892.43      985.04     60.10 o 
  -5   3   9      973.07      959.94     60.62 o 
  -3   3   9       56.10       85.54     31.90 o 
  -1   3   9      886.13      945.03     67.96 o 
   1   3   9      173.24      162.56     34.41 o 
   3   3   9       42.90       70.84     29.75 o 
   5   3   9       40.69       53.24     49.14 o 
   7   3   9      157.17       99.47     63.57 o 
   9   3   9      201.18      201.47     93.46 o 
  11   3   9      263.77      293.68     65.61 o 
  13   3   9      170.73      248.75     64.25 o 
 -24   4   9     1314.21     1497.45    176.98 o 
 -22   4   9      491.46      339.67    105.64 o 
 -20   4   9     1764.75     1584.69    170.92 o 
 -18   4   9      939.47     1027.80    142.22 o 
 -16   4   9      748.41      859.05    125.65 o 
 -14   4   9     1194.80     1358.78    145.08 o 
 -12   4   9      634.49      732.13     68.99 o 
 -10   4   9      830.25     1015.18     79.65 o 
  -8   4   9      843.18      939.10     77.63 o 
  -6   4   9      246.35      222.67     37.97 o 
  -4   4   9     1854.73     1841.74     85.85 o 
  -2   4   9      835.42     1002.89     66.48 o 
   0   4   9     1401.56     1367.94     85.05 o 
   2   4   9     8365.93     8717.60    242.08 o 
   4   4   9      381.68      422.73     94.03 o 
   6   4   9      656.00      627.22    178.01 o 
   8   4   9      273.20      330.27    147.71 o 
  10   4   9      259.38      250.08     77.34 o 
  12   4   9      667.03      649.28    127.76 o 
 -21   5   9       55.42      -65.85     71.00 o 
 -19   5   9      391.75      468.63    112.73 o 
 -17   5   9      342.22      219.85     95.23 o 
 -15   5   9       34.48       19.55     68.94 o 
 -13   5   9        0.98      -55.68     55.68 o 
 -11   5   9        2.41        4.44     38.44 o 
  -9   5   9      100.17      118.23     49.33 o 
  -7   5   9       23.67       19.47     37.75 o 
  -5   5   9      328.63      374.26     60.76 o 
  -3   5   9       40.22       83.48     44.46 o 
  -1   5   9      165.75      217.97     55.09 o 
   1   5   9      333.94      629.02     78.80 o 
   3   5   9        0.18      -28.18     48.65 o 
   5   5   9        0.05      -12.91     43.07 o 
   7   5   9       14.72      -42.30     76.03 o 
   9   5   9        1.95       -7.96     50.46 o 
 -18   6   9       67.75       72.60     90.43 o 
 -16   6   9      152.46      -12.00     73.97 o 
 -14   6   9      413.49      377.28    104.84 o 
 -12   6   9      559.38      300.91     91.12 o 
 -10   6   9      290.23      330.18     96.61 o 
  -8   6   9      809.63      758.41     81.16 o 
  -6   6   9      151.34      212.74     55.31 o 
  -4   6   9       53.84       47.84     82.03 o 
  -2   6   9       93.40       85.30     47.76 o 
   0   6   9     1371.35     1417.35    115.14 o 
   2   6   9     1101.08     1163.97    109.36 o 
   4   6   9      103.06      115.08     78.71 o 
  -9   7   9      510.26      557.46    129.08 o 
  -7   7   9      128.33       58.65     81.17 o 
  -5   7   9        7.47       -1.82     45.89 o 
  -3   7   9        2.11      -40.18     43.86 o 
 -28   0  10       46.88        1.03     75.34 o 
 -26   0  10      249.51      202.47     88.15 o 
 -24   0  10      136.46      196.18     76.48 o 
 -22   0  10      434.35      462.61     58.79 o 
 -20   0  10     2553.67     2418.52    145.48 o 
 -18   0  10     7326.79     7707.07    257.37 o 
 -16   0  10     5651.49     5417.82    193.25 o 
 -14   0  10     3208.43     3289.55    133.14 o 
 -12   0  10     4427.09     4507.34    164.69 o 
 -10   0  10     7450.81     8740.01    276.15 o 
  -8   0  10     5018.94     5267.89    211.68 o 
  -6   0  10     3000.11     2779.24    112.30 o 
  -4   0  10     1721.44     1570.15     80.08 o 
  -2   0  10     1548.40     1654.26     84.79 o 
   0   0  10      409.44      368.41     46.07 o 
   2   0  10    22605.46    22453.63    644.59 o 
   4   0  10      404.12      460.21     78.31 o 
   6   0  10      138.09      135.79     41.99 o 
   8   0  10      137.58       77.37     42.00 o 
  10   0  10      354.20      376.21     63.06 o 
 -27   1  10        2.21      -45.85     65.39 o 
 -25   1  10       38.94       47.45     65.39 o 
 -23   1  10       27.60       41.16     64.59 o 
 -21   1  10      576.26      530.59     96.15 o 
 -19   1  10      246.89      250.81     57.28 o 
 -17   1  10      298.47      282.52     53.59 o 
 -15   1  10     1240.88     1235.17     65.69 o 
 -13   1  10      266.60      277.84     65.85 o 
 -11   1  10      559.55      601.31     46.33 o 
  -9   1  10      999.96     1082.68     59.02 o 
  -7   1  10      316.18      286.23     36.11 o 
  -5   1  10       56.75       44.60     25.30 o 
  -3   1  10       70.59       65.76     27.53 o 
  -1   1  10        1.07       -4.59     23.59 o 
   1   1  10     1192.36     1136.80    131.19 o 
   3   1  10      174.39      219.33     38.22 o 
   5   1  10        7.27       52.30     29.51 o 
   7   1  10        7.40       16.93     31.55 o 
   9   1  10       12.47      -13.90     39.14 o 
  11   1  10       18.89      -43.73     43.73 o 
  13   1  10      281.21      140.84    120.67 o 
 -26   2  10      275.78      344.58    104.49 o 
 -24   2  10      719.86      395.69    101.98 o 
 -22   2  10     1751.16     1721.76    160.29 o 
 -20   2  10     5222.25     5775.57    318.29 o 
 -18   2  10     3491.14     3629.57    151.03 o 
 -16   2  10       51.82       62.88     28.11 o 
 -14   2  10      484.61      569.10     74.40 o 
 -12   2  10     1202.46     1254.23     85.87 o 
 -10   2  10     1112.46     1183.87     64.75 o 
  -8   2  10      562.50      701.91    101.28 o 
  -6   2  10       58.13       23.33     25.70 o 
  -4   2  10      143.05       83.77     28.91 o 
  -2   2  10      282.82      245.20     36.78 o 
   0   2  10      535.97      455.84     47.70 o 
   2   2  10     6472.32     6233.81    182.49 o 
   4   2  10      660.61      697.94    108.85 o 
   6   2  10      218.09      235.75     42.88 o 
   8   2  10      530.74      706.67     80.34 o 
  10   2  10      980.90     1013.15     95.73 o 
  12   2  10     1473.15     1519.27    227.00 o 
 -25   3  10      464.93      480.74    117.99 o 
 -23   3  10      836.92      971.21    138.22 o 
 -21   3  10     2213.94     2709.66    209.33 o 
 -19   3  10     1000.66     1049.29    137.08 o 
 -17   3  10      397.18      311.08     85.52 o 
 -15   3  10     1324.42     1514.17     94.93 o 
 -13   3  10      960.70      911.11     61.82 o 
 -11   3  10      725.77      747.65     82.01 o 
  -9   3  10     1449.37     1451.83     85.04 o 
  -7   3  10      744.79      757.16     56.87 o 
  -5   3  10       25.12      -11.10     32.64 o 
  -3   3  10      182.77      240.18     39.16 o 
  -1   3  10      516.51      534.53     52.20 o 
   1   3  10     4035.75     4181.76    139.43 o 
   3   3  10      187.26      166.41     49.62 o 
   5   3  10      190.01      144.72     37.32 o 
   7   3  10      294.48      398.02     66.97 o 
   9   3  10      463.36      548.39     77.49 o 
  11   3  10      434.11      437.51     77.63 o 
 -24   4  10        0.37        6.29     80.26 o 
 -22   4  10      239.40      174.23     87.69 o 
 -20   4  10      410.51      560.32    119.36 o 
 -18   4  10       48.11      110.44     74.31 o 
 -16   4  10      942.56      911.07    133.53 o 
 -14   4  10      304.68      454.22     98.21 o 
 -12   4  10      216.44      339.06     54.61 o 
 -10   4  10      156.08      172.45     47.04 o 
  -8   4  10     1084.10     1045.31     69.39 o 
  -6   4  10       45.66       65.39     31.25 o 
  -4   4  10       99.79       89.11     33.31 o 
  -2   4  10      100.69       47.47     33.57 o 
   0   4  10     1257.86     1335.95     78.98 o 
   2   4  10       65.07       81.41     35.23 o 
   4   4  10      150.17      129.25     48.99 o 
   6   4  10        0.71      -38.40     38.40 o 
   8   4  10       11.23       30.08     47.16 o 
  10   4  10        6.25       31.61    109.07 o 
 -21   5  10      282.79      222.82    106.32 o 
 -19   5  10       38.44      124.50     88.60 o 
 -17   5  10       55.59       68.94     77.86 o 
 -15   5  10       63.69       54.08     72.48 o 
 -13   5  10     1260.37     1510.03    163.26 o 
 -11   5  10     1649.11     1842.71    116.06 o 
  -9   5  10     2066.69     2346.85    131.08 o 
  -7   5  10     1769.03     1883.55    222.48 o 
  -5   5  10     1035.76     1194.48    227.00 o 
  -3   5  10      518.35      552.97     74.77 o 
  -1   5  10     2194.60     2177.52    132.50 o 
   1   5  10     1409.52     1525.40     98.86 o 
   3   5  10      460.30      351.08     66.76 o 
   5   5  10       10.97        9.02     47.96 o 
   7   5  10        6.71      -39.08     48.53 o 
 -16   6  10       67.68      121.30     91.00 o 
 -14   6  10      505.80      521.44    124.04 o 
 -12   6  10      259.89      233.68     95.01 o 
 -10   6  10      197.82      270.27    100.95 o 
  -8   6  10        4.56      -34.23     40.48 o 
  -6   6  10        0.40      -38.83     38.83 o 
  -4   6  10      334.71      247.76     59.37 o 
  -2   6  10        2.87        3.47     78.09 o 
   0   6  10       39.46       32.34     45.95 o 
   2   6  10      433.33      353.23     76.44 o 
 -27   1  11        9.10      -65.97     65.97 o 
 -25   1  11      747.71      748.84    124.04 o 
 -23   1  11      935.18     1075.47    135.93 o 
 -21   1  11     3483.50     3834.49    165.64 o 
 -19   1  11      306.38      395.04     47.04 o 
 -17   1  11      661.39      657.86     64.40 o 
 -15   1  11      544.87      647.60     61.91 o 
 -13   1  11     2334.70     2403.12     95.37 o 
 -11   1  11     3061.27     3260.58    112.75 o 
  -9   1  11     3235.60     3286.16    113.23 o 
  -7   1  11      746.99      730.35     52.55 o 
  -5   1  11      994.10     1001.58     69.03 o 
  -3   1  11      745.72      738.66     54.48 o 
  -1   1  11     2883.37     2972.67    108.80 o 
   1   1  11     5516.79     5685.21    170.54 o 
   3   1  11      268.03      290.30     42.31 o 
   5   1  11        8.68       -4.94     31.08 o 
   7   1  11       58.17       34.93     35.03 o 
   9   1  11      301.32      216.06     60.17 o 
  11   1  11      382.79      477.75     79.02 o 
 -26   2  11      571.59      634.74    125.19 o 
 -24   2  11      441.44      439.13    104.15 o 
 -22   2  11      266.13      271.98     86.20 o 
 -20   2  11     1396.12     1804.08    164.17 o 
 -18   2  11     3051.48     2946.31    124.01 o 
 -16   2  11     1562.96     1723.62     84.91 o 
 -14   2  11     2419.77     2482.46    146.18 o 
 -12   2  11      358.52      363.43     60.03 o 
 -10   2  11      555.23      533.39     59.08 o 
  -8   2  11       13.89       -2.50     29.80 o 
  -6   2  11       20.96       19.22     27.78 o 
  -4   2  11      201.91      204.86     52.06 o 
  -2   2  11       36.33       57.30     31.60 o 
   0   2  11      532.58      490.24     51.86 o 
   2   2  11     6476.50     6820.50    369.85 o 
   4   2  11       12.63       20.05     32.60 o 
   6   2  11      156.22      195.19     42.06 o 
   8   2  11      398.88      293.14    125.87 o 
  10   2  11      590.06      601.78     83.10 o 
 -25   3  11      500.78      552.20    125.87 o 
 -23   3  11      868.23      614.96    121.64 o 
 -21   3  11      499.11      537.34    111.13 o 
 -19   3  11      626.11      629.83    115.70 o 
 -17   3  11      118.03      102.44     72.03 o 
 -15   3  11       15.85       17.74     27.69 o 
 -13   3  11      398.21      477.65     50.50 o 
 -11   3  11      867.34      906.21     63.79 o 
  -9   3  11       94.04       54.27     27.79 o 
  -7   3  11        1.50        0.01     26.76 o 
  -5   3  11        1.49      -25.27     25.27 o 
  -3   3  11      134.84      219.27     41.20 o 
  -1   3  11      600.92      525.74     54.67 o 
   1   3  11      890.49      965.13    106.62 o 
   3   3  11      388.36      410.36     52.14 o 
   5   3  11        1.60      -26.99     40.93 o 
   7   3  11       52.89      -15.59     62.99 o 
   9   3  11      326.72      412.49     74.39 o 
 -22   4  11      226.43      427.24    112.61 o 
 -20   4  11      701.32      622.05    127.47 o 
 -18   4  11     1414.06     1427.94    170.35 o 
 -16   4  11       50.85      -56.59     56.59 o 
 -14   4  11      780.90      700.64     74.86 o 
 -12   4  11     2559.46     2849.02    140.74 o 
 -10   4  11     1759.19     1852.93    163.98 o 
  -8   4  11      851.08     1035.78     95.01 o 
  -6   4  11      659.13      705.83     62.28 o 
  -4   4  11      933.66     1007.91    149.07 o 
  -2   4  11      162.88      123.52     38.35 o 
   0   4  11       79.21       55.49     46.93 o 
   2   4  11     2653.81     2625.39    114.90 o 
   4   4  11      184.06      149.32     53.02 o 
   6   4  11        3.71       11.66     49.86 o 
 -19   5  11       20.23      -75.11     83.12 o 
 -17   5  11       17.27      -42.64     68.60 o 
 -15   5  11      234.49      268.10     97.75 o 
 -13   5  11        6.04       47.79     68.02 o 
 -11   5  11      467.15      485.28     72.49 o 
  -9   5  11       77.40      119.65     49.91 o 
  -7   5  11       44.25       44.39     46.13 o 
  -5   5  11        8.32       -6.34     44.02 o 
  -3   5  11        0.66      -31.52     33.25 o 
  -1   5  11      116.15      101.58     47.41 o 
   1   5  11       28.44       -1.60     46.82 o 
   3   5  11        0.28        0.07     48.62 o 
 -12   6  11     1104.08      837.33    149.54 o 
 -10   6  11      230.27      340.81    115.70 o 
  -8   6  11      549.76      482.16    169.83 o 
  -6   6  11       34.30       34.67     75.40 o 
  -4   6  11       62.42       22.42     49.30 o 
  -2   6  11       54.64       21.41     52.91 o 
 -22   0  12        5.36       33.04     56.93 o 
 -20   0  12     1446.55     1723.71    149.43 o 
 -18   0  12     4539.19     4484.36    255.52 o 
 -16   0  12      115.77      151.94     58.31 o 
 -14   0  12     5752.73     6055.32    313.37 o 
 -12   0  12     2811.47     3090.03    203.73 o 
 -10   0  12     3327.21     3813.49    230.83 o 
  -8   0  12     1434.61     1605.95    144.28 o 
  -6   0  12     2137.28     2196.22    163.83 o 
  -4   0  12     2524.34     2273.85    168.86 o 
  -2   0  12        4.67      -41.27     41.27 o 
   0   0  12     1468.69     1372.61    139.48 o 
   4   0  12       36.08      -35.78     58.19 o 
   6   0  12      161.44      264.78     93.75 o 
   8   0  12       86.46      192.41     84.83 o 
  10   0  12      233.82      286.05    101.18 o 
 -21   1  12      728.78      855.19     64.14 o 
 -19   1  12        6.75        3.62     30.57 o 
 -17   1  12      128.97       67.19     60.96 o 
 -15   1  12       68.76       81.51     36.87 o 
 -13   1  12      163.24      203.95     37.34 o 
 -11   1  12        8.64       12.21     26.47 o 
  -9   1  12      227.99      138.62     33.78 o 
  -7   1  12        8.31       66.51     38.60 o 
  -5   1  12       21.20       33.27     40.66 o 
  -3   1  12       75.96       -4.36     34.64 o 
  -1   1  12      102.68       73.77     45.04 o 
   1   1  12       86.52       71.55     43.99 o 
   3   1  12      115.49      132.54     47.21 o 
   5   1  12       31.65       26.57     61.97 o 
   7   1  12      124.82      189.79     57.65 o 
   9   1  12       10.56       20.12     79.46 o 
 -24   2  12      372.68      309.60    104.04 o 
 -22   2  12      162.72      167.60     81.63 o 
 -20   2  12       88.64      101.52     45.37 o 
 -18   2  12     1620.93     1770.33     89.34 o 
 -16   2  12       39.05       51.04     32.65 o 
 -14   2  12      127.69      134.18     36.81 o 
 -12   2  12      544.25      537.74     63.96 o 
 -10   2  12      142.08      168.67     35.53 o 
  -8   2  12      246.45      263.86     68.39 o 
  -6   2  12      793.73      842.93     98.63 o 
  -4   2  12     1172.81     1179.75     70.44 o 
  -2   2  12      358.25      388.48     85.61 o 
   0   2  12        3.45       -8.35     30.54 o 
   2   2  12     1767.04     1606.48     99.29 o 
   4   2  12     1246.94     1382.06    133.24 o 
   6   2  12      319.07      371.69     55.54 o 
   8   2  12      354.99      256.35     69.73 o 
 -23   3  12      485.63      548.54    122.10 o 
 -21   3  12     1131.31     1211.41    150.68 o 
 -19   3  12      227.77       73.05     73.51 o 
 -17   3  12       22.11        0.41     33.05 o 
 -15   3  12      208.05      173.82     38.90 o 
 -13   3  12      198.97      218.15     65.86 o 
 -11   3  12        2.84        8.55     28.32 o 
  -9   3  12     1392.02     1393.08     80.84 o 
  -7   3  12      345.87      384.51     49.77 o 
  -5   3  12      504.96      638.87     66.43 o 
  -3   3  12      167.26      196.74     42.39 o 
  -1   3  12      599.55      623.33     60.79 o 
   1   3  12     1924.68     1912.84     96.75 o 
   3   3  12      813.87      781.07     68.64 o 
   5   3  12      290.67      353.36     69.05 o 
   7   3  12      375.82      384.48     74.17 o 
 -20   4  12       61.67       28.81     80.03 o 
 -18   4  12      284.02      283.99     96.49 o 
 -16   4  12      908.62     1084.39    146.11 o 
 -14   4  12       81.30       33.82     45.18 o 
 -12   4  12      288.64      214.42     45.32 o 
 -10   4  12       10.04       56.69     37.35 o 
  -8   4  12      121.42      128.75     40.21 o 
  -6   4  12       10.25       45.86     37.18 o 
  -4   4  12        8.46       40.58     36.00 o 
  -2   4  12       26.69       41.75     54.75 o 
   0   4  12        5.39       -8.63     37.02 o 
   2   4  12      509.67      373.44     58.14 o 
   4   4  12      600.36      500.30     80.99 o 
 -17   5  12       19.54       50.19     78.89 o 
 -15   5  12      658.93      720.95    133.42 o 
 -13   5  12      393.19      515.50    113.87 o 
 -11   5  12      974.99     1179.44    121.93 o 
  -9   5  12     1056.78     1157.70    203.67 o 
  -7   5  12      526.76      517.61     76.07 o 
  -5   5  12      293.97      240.67     50.76 o 
  -3   5  12      123.07      138.74     47.95 o 
  -1   5  12       12.26      -14.33     37.71 o 
   1   5  12      772.46      842.10    100.13 o 
 -23   1  13      538.84      579.98    101.98 o 
 -21   1  13     1604.11     1800.74    170.12 o 
 -19   1  13     1539.26     1547.58    102.99 o 
 -17   1  13      981.87     1122.87     90.04 o 
 -15   1  13      440.76      634.65     73.04 o 
 -13   1  13      123.27      175.05     49.14 o 
 -11   1  13       66.72      111.21     44.60 o 
  -9   1  13     3812.35     4063.10    331.78 o 
  -7   1  13      916.75      986.02     85.12 o 
  -5   1  13      330.21      343.31     61.15 o 
  -3   1  13       23.53      -33.22     33.22 o 
  -1   1  13      120.63       43.54     44.62 o 
   1   1  13      938.23      866.43     89.92 o 
   3   1  13     1488.03     1294.18    151.14 o 
   5   1  13      463.92      380.14     68.50 o 
   7   1  13      210.74      217.96     64.78 o 
 -24   2  13       63.43       -0.69     81.97 o 
 -22   2  13       55.75        0.69     74.08 o 
 -20   2  13      386.21      371.54     66.75 o 
 -18   2  13       68.39       -8.16     32.58 o 
 -16   2  13       10.38      -13.92     29.28 o 
 -14   2  13      122.98      136.17     37.49 o 
 -12   2  13       29.04       50.86     29.69 o 
 -10   2  13      437.78      376.83     47.31 o 
  -8   2  13      195.73      200.76     45.03 o 
  -6   2  13      398.66      462.47     94.26 o 
  -4   2  13      529.51      529.54     70.37 o 
  -2   2  13       13.24       19.51     41.98 o 
   0   2  13       82.02       54.70     49.37 o 
   2   2  13     1858.86     1807.51    175.83 o 
   4   2  13       32.47       33.22     50.23 o 
   6   2  13      178.79      149.31     86.55 o 
 -21   3  13      183.19       60.94     85.40 o 
 -19   3  13      823.70      794.69    132.28 o 
 -17   3  13       19.14       26.07     32.74 o 
 -15   3  13       11.84       43.60     32.57 o 
 -13   3  13      321.72      235.80     57.49 o 
 -11   3  13      156.36       83.62     35.41 o 
  -9   3  13      259.46      245.12     44.91 o 
  -7   3  13      261.52      381.99     68.80 o 
  -5   3  13      185.13      162.85     42.56 o 
  -3   3  13       27.44       94.92     37.98 o 
  -1   3  13        2.05       -6.79     36.21 o 
   1   3  13      855.36      927.57    132.64 o 
   3   3  13      515.60      476.67     69.70 o 
 -18   4  13     1959.77     1764.75    186.24 o 
 -16   4  13      121.23      152.40     83.80 o 
 -14   4  13      368.07      389.97     54.80 o 
 -12   4  13      923.41      888.81     73.93 o 
 -10   4  13      952.95     1028.32     79.45 o 
  -8   4  13      913.08      834.92     76.82 o 
  -6   4  13      410.00      466.95     71.20 o 
  -4   4  13      141.38      170.02     46.85 o 
  -2   4  13      244.77      256.11     60.42 o 
   0   4  13      111.13      141.06     47.41 o 
 -13   5  13      109.25      105.52     80.94 o 
 -11   5  13      127.30      124.14     56.36 o 
  -9   5  13       74.74       76.99     55.47 o 
  -7   5  13       23.28       10.37     42.00 o 
  -5   5  13        3.43      -17.91     47.65 o 
 -22   0  14     1800.76     2135.51    181.21 o 
 -20   0  14      613.91      751.47    113.76 o 
 -18   0  14      507.08      448.96     93.86 o 
 -16   0  14     1042.43     1291.89    140.16 o 
 -14   0  14      232.08      317.37     81.17 o 
 -12   0  14      897.29      972.92    126.90 o 
 -10   0  14     1041.26      955.20    127.47 o 
  -8   0  14      411.11      693.39    114.33 o 
  -6   0  14       61.24       67.00     63.91 o 
  -4   0  14       29.93       -1.60     51.22 o 
  -2   0  14      116.01      303.08     87.57 o 
   0   0  14      221.01      194.36     82.89 o 
   2   0  14      371.14      320.34     94.32 o 
   4   0  14      170.81       80.71     86.77 o 
 -23   1  14      206.15      148.97     75.57 o 
 -21   1  14       43.19       35.46     43.84 o 
 -19   1  14       32.73       45.48     43.18 o 
 -17   1  14        7.44       39.17     40.61 o 
 -15   1  14       27.97       58.70     41.68 o 
 -13   1  14       15.98       13.65     38.21 o 
 -11   1  14      110.58       75.57     55.56 o 
  -9   1  14      364.62      421.23     65.13 o 
  -7   1  14        4.36       25.44     40.19 o 
  -5   1  14        0.34      -40.76     40.76 o 
  -3   1  14       24.06       13.13     46.87 o 
  -1   1  14      110.51       91.47     52.93 o 
   1   1  14      102.44        6.35     77.51 o 
   3   1  14      162.76      155.15     61.72 o 
 -22   2  14      270.24      345.04     89.86 o 
 -20   2  14       47.87       -7.29     55.16 o 
 -18   2  14      293.24      271.22     71.28 o 
 -16   2  14       14.46      -11.17     39.27 o 
 -14   2  14       58.28       79.91     46.30 o 
 -12   2  14      492.72      660.35     78.53 o 
 -10   2  14     1000.89     1121.40     94.74 o 
  -8   2  14      979.74      990.47     91.53 o 
  -6   2  14      280.07      250.75    106.67 o 
  -4   2  14      343.20      357.90     84.43 o 
  -2   2  14     1327.09     1401.69    108.80 o 
   0   2  14       80.95      145.93     58.52 o 
   2   2  14      431.88      266.15     65.18 o 
 -19   3  14      137.77      110.16     83.29 o 
 -17   3  14      110.89      163.89     44.61 o 
 -15   3  14      480.14      571.40     62.10 o 
 -13   3  14      175.76      105.75     41.45 o 
 -11   3  14       19.90       42.47     37.54 o 
  -9   3  14     1912.54     1785.60     97.33 o 
  -7   3  14      287.92      235.46     46.01 o 
  -5   3  14      157.79       98.94     41.88 o 
  -3   3  14       74.20      123.62     51.22 o 
  -1   3  14      292.22      387.05     71.59 o 
 -14   4  14       12.63       -4.45     37.85 o 
 -12   4  14       16.76       -9.12     38.18 o 
 -10   4  14       52.62        7.78     40.04 o 
  -8   4  14       18.39        4.42     37.80 o 
  -6   4  14       46.50       43.75     39.48 o 
  -4   4  14        3.53        5.29     39.41 o 
 -19   1  15      264.57      276.19     58.34 o 
 -17   1  15      405.95      400.75    135.25 o 
 -15   1  15     1610.36     1603.12    115.53 o 
 -13   1  15      302.12      334.45    112.10 o 
 -11   1  15       10.81      -37.60     37.60 o 
  -9   1  15      949.09      800.47     87.63 o 
  -7   1  15      139.45      151.57     70.20 o 
  -5   1  15      160.02       76.28     49.78 o 
  -3   1  15      210.59      238.54     65.93 o 
  -1   1  15      125.32       55.11     88.43 o 
 -18   2  15        1.64       -8.72     42.76 o 
 -16   2  15      249.02      157.63     53.78 o 
 -14   2  15       19.34       21.07     42.94 o 
 -12   2  15      227.54      291.69     63.35 o 
 -10   2  15      121.92       99.09     50.34 o 
  -8   2  15      408.54      308.17     65.06 o 
  -6   2  15      416.66      437.22     75.54 o 
  -4   2  15       52.57       11.86     46.18 o 
  -2   2  15      258.43      212.88     60.28 o 
 -15   3  15      186.69      159.39    116.44 o 
 -13   3  15      198.31      210.55     59.55 o 
 -11   3  15       27.67       90.74     52.07 o 
  -9   3  15       62.25       45.05     51.29 o 
  -7   3  15      252.30      309.53     65.38 o 
  -5   3  15      301.52      439.03    112.44 o 
 -16   0  16      418.61      443.47    100.84 o 
 -14   0  16        6.33       83.34     75.46 o 
 -12   0  16       15.43       97.86     72.25 o 
 -10   0  16        2.22      -58.99     58.99 o 
  -8   0  16      446.11      447.59    112.61 o 
  -6   0  16      357.51      407.58    106.90 o 
 -15   1  16      129.96      234.01     61.19 o 
 -13   1  16        1.04       -6.37     45.01 o 
 -11   1  16       16.80       33.00     48.79 o 
  -9   1  16      214.24      107.95     52.93 o 
  -7   1  16       46.09        5.59     49.60 o 
                                                 
